# Supplementary material for: ﻿A new species of the genus Amolops (Anura, Ranidae) from the Gaoligong Mountains, China
Source: Zookeys. 2025 Feb 11;1227:349–67. doi: 10.3897/zookeys.1227.131357 (PMC12981243; doi:10.3897/zookeys.1227.131357)
Supplement: XML Treatment for Amolops gudao [file zookeys.1227.131357-treatment1.xml]

<!DOCTYPE tp:taxon-treatment
  PUBLIC "-//TaxonX//DTD Taxonomic Treatment Publishing DTD v0 20100105//EN" "tax-treatment-NSO.dtd">
<tp:taxon-treatment xmlns:tp="http://www.plazi.org/taxpub"><tp:treatment-meta><kwd-group><label>Taxon classification</label><kwd>
              <named-content content-type="kingdom">Animalia</named-content>
            </kwd><kwd>
              <named-content content-type="order">Anura</named-content>
            </kwd><kwd>
              <named-content content-type="family">Ranidae</named-content>
            </kwd></kwd-group><mixed-citation publication-type="journal"><person-group><name><surname>Wu</surname><given-names>Yun-He</given-names></name><name><surname>Yu</surname><given-names>Zhong-Bin</given-names></name><name><surname>Kilunda</surname><given-names>Felista Kasyoka</given-names></name><name><surname>Lu</surname><given-names>Chen-Qi</given-names></name><name><surname>Li</surname><given-names>Jia-Hua</given-names></name><name><surname>Li</surname><given-names>Yun-Peng</given-names></name><name><surname>Shi</surname><given-names>Yi-Juan</given-names></name><name><surname>Che</surname><given-names>Jing</given-names></name></person-group><article-title>﻿A new species of the genus <italic><tp:taxon-name><tp:taxon-name-part taxon-name-part-type="genus" reg="Amolops">Amolops</tp:taxon-name-part></tp:taxon-name></italic> (<tp:taxon-name><tp:taxon-name-part taxon-name-part-type="order">Anura</tp:taxon-name-part></tp:taxon-name>, <tp:taxon-name><tp:taxon-name-part taxon-name-part-type="family">Ranidae</tp:taxon-name-part></tp:taxon-name>) from the Gaoligong Mountains, China</article-title><source>Zookeys</source><day>11</day><month>02</month><year>2025</year><volume>1227</volume><fpage>349</fpage><lpage>367</lpage><pub-id pub-id-type="doi">10.3897/zookeys.1227.131357</pub-id></mixed-citation></tp:treatment-meta><tp:nomenclature><label>﻿</label><tp:taxon-name><object-id xmlns:xlink="http://www.w3.org/1999/xlink" content-type="arpha" xlink:type="simple">905DE1FA-40A9-5D6F-B02C-7701B66A1414</object-id>
            <tp:taxon-name-part taxon-name-part-type="genus" reg="Amolops">Amolops</tp:taxon-name-part>
            <tp:taxon-name-part taxon-name-part-type="species" reg="gudao">gudao</tp:taxon-name-part>
            <object-id xmlns:xlink="http://www.w3.org/1999/xlink" content-type="zoobank" xlink:type="simple">https://zoobank.org/EA17281D-8F9C-49B8-AB66-790060AC1008</object-id>
          </tp:taxon-name><tp:taxon-authority>Yu, Wu, Lu &amp; Che</tp:taxon-authority><tp:taxon-status xmlns:xlink="http://www.w3.org/1999/xlink" xlink:type="simple">sp. nov.</tp:taxon-status><xref ref-type="fig" rid="F1">Figs 1</xref><xref ref-type="fig" rid="F2">, 2</xref><xref ref-type="fig" rid="F3">, 3</xref><xref ref-type="fig" rid="F4">, 4</xref><xref ref-type="fig" rid="F5">, 5</xref></tp:nomenclature><tp:treatment-sec sec-type="type material" id="SECID0EKOAE"><title>Type material examined.</title><p><bold><italic>Holotype</italic></bold> • Adult male (<named-content xmlns:xlink="http://www.w3.org/1999/xlink" content-type="dwc:institutional_code" xlink:title="Museum of the Kunming Institute of Zoology" xlink:href="http://grbio.org/institution/kunming-institute-zoology" xlink:type="simple">KIZ</named-content> 053662), from Baihualing Village, Longyang, Baoshan, Yunnan Province, China (<named-content xmlns:xlink="http://www.w3.org/1999/xlink" content-type="dwc:verbatimCoordinates" xlink:type="simple"><named-content content-type="geo-json" specific-use="{&#34;type&#34;:&#34;Point&#34;,&#34;coordinates&#34;:[98.788815,25.301208]}" id="NCID0E3OAE" xlink:type="simple">25.301208°N, 98.788815°E</named-content></named-content>; elevation 1793 m a.s.l.), collected by Zhong-Bin Yu, Dong An, Tian-En Chen on 19, July, 2021. <bold><italic>Paratypes</italic></bold> • One adult male (<named-content xmlns:xlink="http://www.w3.org/1999/xlink" content-type="dwc:institutional_code" xlink:title="Museum of the Kunming Institute of Zoology" xlink:href="http://grbio.org/institution/kunming-institute-zoology" xlink:type="simple">KIZ</named-content> 053663), two adult females (<named-content xmlns:xlink="http://www.w3.org/1999/xlink" content-type="dwc:institutional_code" xlink:title="Museum of the Kunming Institute of Zoology" xlink:href="http://grbio.org/institution/kunming-institute-zoology" xlink:type="simple">KIZ</named-content> 053664 and <named-content xmlns:xlink="http://www.w3.org/1999/xlink" content-type="dwc:institutional_code" xlink:title="Museum of the Kunming Institute of Zoology" xlink:href="http://grbio.org/institution/kunming-institute-zoology" xlink:type="simple">KIZ</named-content> 053665); collected at the same locality and with the same collection information as the holotype.</p></tp:treatment-sec><tp:treatment-sec sec-type="diagnosis" id="SECID0EQPAE"><title>Diagnosis.</title><p>The new species is recognized as a member of the <italic><tp:taxon-name><tp:taxon-name-part taxon-name-part-type="genus" reg="Amolops">A.</tp:taxon-name-part> <tp:taxon-name-part taxon-name-part-type="species" reg="viridimaculatus">viridimaculatus</tp:taxon-name-part></tp:taxon-name></italic> group based on molecular phylogenetic analyses and can be distinguished from its groups by a combination of the following characters (Suppl. material <xref ref-type="supplementary-material" rid="S3">3</xref>): (1) medium body size (<abbrev xmlns:xlink="http://www.w3.org/1999/xlink" xlink:title="Snout-vent length" id="ABBRID0EFQAE" xlink:type="simple">SVL</abbrev> 56.7–58.6 mm in males and 63.6–64.8 mm in females); (2) vomerine teeth developed, on two short oblique between choanae, “八”-shaped, almost equal in distance from each other as to choanae; (3) supratympanic fold indistinct; (4) true dorsolateral folds absent, discontinuous glandular dorsolateral fold from rear of eye to near vent present; (5) tongue cordiform, 1/2 notched posteriorly; (6) maxillary teeth developed; (7) circummarginal grooves present on tips of outer three fingers, absent on first finger; (8) inner metacarpal tubercle rounded, outer metacarpal tubercle indistinct; (9) tibiotarsal articulation of adpressed limb reaching the anterior corner of eye; (10) a black stripe below edge of the canthus rostralis extending from the nostril across the eyes, along dorsolateral glandular folds to near vent; (11) rictal gland absent; (12) iris distinctly bicolored, green in upper 1/4 and reddish brown in lower 3/4, black reticulations throughout; (13) vocal sac absent in males; (14) male with orange nuptial pad at the base of first finger.</p></tp:treatment-sec><tp:treatment-sec sec-type="description" id="SECID0EJQAE"><title>Description of holotype.</title><p><bold>(measurements in Table <xref ref-type="table" rid="T1">1</xref>)</bold><named-content xmlns:xlink="http://www.w3.org/1999/xlink" content-type="dwc:institutional_code" xlink:title="Museum of the Kunming Institute of Zoology" xlink:href="http://grbio.org/institution/kunming-institute-zoology" xlink:type="simple">KIZ</named-content> 053662, a medium-sized adult male (<abbrev xmlns:xlink="http://www.w3.org/1999/xlink" xlink:title="Snout-vent length" id="ABBRID0E1QAE" xlink:type="simple">SVL</abbrev> 58.6 mm); body relatively robust; head slightly longer than wide (<abbrev xmlns:xlink="http://www.w3.org/1999/xlink" xlink:title="head length" id="ABBRID0E5QAE" xlink:type="simple">HL</abbrev> 18.2 mm; <abbrev xmlns:xlink="http://www.w3.org/1999/xlink" xlink:title="head width" id="ABBRID0ECRAE" xlink:type="simple">HW</abbrev> 17.7 mm); outline of the snout rounded in dorsal, ventral and lateral views, projecting beyond lower jaw, its length longer than diameter of eye (<abbrev xmlns:xlink="http://www.w3.org/1999/xlink" xlink:title="snout length" id="ABBRID0EGRAE" xlink:type="simple">SL</abbrev>/<abbrev xmlns:xlink="http://www.w3.org/1999/xlink" xlink:title="eye diameter" id="ABBRID0EKRAE" xlink:type="simple">ED</abbrev> 131.7%); loreal region concave and oblique; canthus rostralis distinct; interorbital space flat, shorter (<abbrev xmlns:xlink="http://www.w3.org/1999/xlink" xlink:title="interorbital space" id="ABBRID0EORAE" xlink:type="simple">IOS</abbrev> 4.9 mm) than upper eyelid width (<abbrev xmlns:xlink="http://www.w3.org/1999/xlink" xlink:title="upper eyelid width" id="ABBRID0ESRAE" xlink:type="simple">UEW</abbrev> 5.2 mm) and internarial distance (<abbrev xmlns:xlink="http://www.w3.org/1999/xlink" xlink:title="internaral space" id="ABBRID0EWRAE" xlink:type="simple">INS</abbrev> 6.5 mm); nostril oval, laterally orientated, closer to anterior corner of eye (<abbrev xmlns:xlink="http://www.w3.org/1999/xlink" xlink:title="nasal to eye distance" id="ABBRID0E1RAE" xlink:type="simple">NED</abbrev> 3.8 mm) than tip of snout (<abbrev xmlns:xlink="http://www.w3.org/1999/xlink" xlink:title="snout-nostril distance" id="ABBRID0E5RAE" xlink:type="simple">SND</abbrev> 4.1 mm); tympanum indistinct, circular in shape, relatively small (<abbrev xmlns:xlink="http://www.w3.org/1999/xlink" xlink:title="tympanum diameter" id="ABBRID0ECSAE" xlink:type="simple">TD</abbrev>/<abbrev xmlns:xlink="http://www.w3.org/1999/xlink" xlink:title="head length" id="ABBRID0EGSAE" xlink:type="simple">HL</abbrev> 13.7%), tympanic rim slightly elevated, indistinct; eyes relatively large (<abbrev xmlns:xlink="http://www.w3.org/1999/xlink" xlink:title="eye diameter" id="ABBRID0EKSAE" xlink:type="simple">ED</abbrev>/<abbrev xmlns:xlink="http://www.w3.org/1999/xlink" xlink:title="head length" id="ABBRID0EOSAE" xlink:type="simple">HL</abbrev> 34.6%), slightly protuberant in dorsal view (Fig. <xref ref-type="fig" rid="F3">3A</xref>) and notably protruding in profile (Fig. <xref ref-type="fig" rid="F3">3B</xref>), eye diameter longer than snout length (<abbrev xmlns:xlink="http://www.w3.org/1999/xlink" xlink:title="snout length" id="ABBRID0E1SAE" xlink:type="simple">SL</abbrev>/<abbrev xmlns:xlink="http://www.w3.org/1999/xlink" xlink:title="eye diameter" id="ABBRID0E5SAE" xlink:type="simple">ED</abbrev> 131.7%); pupil horizontal (Fig. <xref ref-type="fig" rid="F3">3B</xref>); vomerine teeth developed, on two short oblique rows between choanae, “\/”-shaped, almost equal in distance from each other as to choanae; tongue attached anteriorly, cordiform, 1/2 notched posteriorly; choanae oval; maxillary teeth developed; indistinct tooth-like projection on anteromedial edge of mandible.</p><table-wrap id="T1" position="float" orientation="portrait"><label>Table 1.</label><caption><p>Measurements (mm) of <italic><tp:taxon-name><tp:taxon-name-part taxon-name-part-type="genus" reg="Amolops">Amolops</tp:taxon-name-part> <tp:taxon-name-part taxon-name-part-type="species" reg="gudao">gudao</tp:taxon-name-part></tp:taxon-name></italic> sp. nov. The asterisk (*) indicates the holotype.</p></caption><table id="TID0EGSBG" rules="all"><tbody><tr><th rowspan="1" colspan="1"/><th rowspan="1" colspan="1"><italic><tp:taxon-name><tp:taxon-name-part taxon-name-part-type="genus" reg="Amolops">A.</tp:taxon-name-part> <tp:taxon-name-part taxon-name-part-type="species" reg="gudao">gudao</tp:taxon-name-part></tp:taxon-name></italic> sp. nov.</th><th rowspan="1" colspan="1"><italic><tp:taxon-name><tp:taxon-name-part taxon-name-part-type="genus" reg="Amolops">A.</tp:taxon-name-part> <tp:taxon-name-part taxon-name-part-type="species" reg="gudao">gudao</tp:taxon-name-part></tp:taxon-name></italic> sp. nov.</th><th rowspan="1" colspan="1"><italic><tp:taxon-name><tp:taxon-name-part taxon-name-part-type="genus" reg="Amolops">A.</tp:taxon-name-part> <tp:taxon-name-part taxon-name-part-type="species" reg="gudao">gudao</tp:taxon-name-part></tp:taxon-name></italic> sp. nov.</th><th rowspan="1" colspan="1"><italic><tp:taxon-name><tp:taxon-name-part taxon-name-part-type="genus" reg="Amolops">A.</tp:taxon-name-part> <tp:taxon-name-part taxon-name-part-type="species" reg="gudao">gudao</tp:taxon-name-part></tp:taxon-name></italic> sp. nov.</th></tr><tr><td rowspan="1" colspan="1">Catalog No.</td><td rowspan="1" colspan="1"><named-content xmlns:xlink="http://www.w3.org/1999/xlink" content-type="dwc:institutional_code" xlink:title="Museum of the Kunming Institute of Zoology" xlink:href="http://grbio.org/institution/kunming-institute-zoology" xlink:type="simple">KIZ</named-content> 053662*</td><td rowspan="1" colspan="1"><named-content xmlns:xlink="http://www.w3.org/1999/xlink" content-type="dwc:institutional_code" xlink:title="Museum of the Kunming Institute of Zoology" xlink:href="http://grbio.org/institution/kunming-institute-zoology" xlink:type="simple">KIZ</named-content> 053663</td><td rowspan="1" colspan="1"><named-content xmlns:xlink="http://www.w3.org/1999/xlink" content-type="dwc:institutional_code" xlink:title="Museum of the Kunming Institute of Zoology" xlink:href="http://grbio.org/institution/kunming-institute-zoology" xlink:type="simple">KIZ</named-content> 053664</td><td rowspan="1" colspan="1"><named-content xmlns:xlink="http://www.w3.org/1999/xlink" content-type="dwc:institutional_code" xlink:title="Museum of the Kunming Institute of Zoology" xlink:href="http://grbio.org/institution/kunming-institute-zoology" xlink:type="simple">KIZ</named-content> 053665</td></tr><tr><td rowspan="1" colspan="1">Sex</td><td rowspan="1" colspan="1">Male</td><td rowspan="1" colspan="1">Male</td><td rowspan="1" colspan="1">Female</td><td rowspan="1" colspan="1">Female</td></tr><tr><td rowspan="1" colspan="1">
                    <abbrev xmlns:xlink="http://www.w3.org/1999/xlink" xlink:title="Snout-vent length" id="ABBRID0EXXAE" xlink:type="simple">SVL</abbrev>
                  </td><td rowspan="1" colspan="1">58.6</td><td rowspan="1" colspan="1">56.7</td><td rowspan="1" colspan="1">64.8</td><td rowspan="1" colspan="1">63.6</td></tr><tr><td rowspan="1" colspan="1">
                    <abbrev xmlns:xlink="http://www.w3.org/1999/xlink" xlink:title="head length" id="ABBRID0EMYAE" xlink:type="simple">HL</abbrev>
                  </td><td rowspan="1" colspan="1">18.2</td><td rowspan="1" colspan="1">18.3</td><td rowspan="1" colspan="1">19.8</td><td rowspan="1" colspan="1">20.0</td></tr><tr><td rowspan="1" colspan="1">
                    <abbrev xmlns:xlink="http://www.w3.org/1999/xlink" xlink:title="head width" id="ABBRID0EBZAE" xlink:type="simple">HW</abbrev>
                  </td><td rowspan="1" colspan="1">17.7</td><td rowspan="1" colspan="1">17.7</td><td rowspan="1" colspan="1">20.0</td><td rowspan="1" colspan="1">20.0</td></tr><tr><td rowspan="1" colspan="1">
                    <abbrev xmlns:xlink="http://www.w3.org/1999/xlink" xlink:title="snout length" id="ABBRID0EWZAE" xlink:type="simple">SL</abbrev>
                  </td><td rowspan="1" colspan="1">8.3</td><td rowspan="1" colspan="1">8.4</td><td rowspan="1" colspan="1">8.8</td><td rowspan="1" colspan="1">8.6</td></tr><tr><td rowspan="1" colspan="1"><abbrev xmlns:xlink="http://www.w3.org/1999/xlink" xlink:title="snout length" id="ABBRID0EL1AE" xlink:type="simple">SL</abbrev>/<abbrev xmlns:xlink="http://www.w3.org/1999/xlink" xlink:title="head length" id="ABBRID0EP1AE" xlink:type="simple">HL</abbrev></td><td rowspan="1" colspan="1">45.6%</td><td rowspan="1" colspan="1">45.9%</td><td rowspan="1" colspan="1">13.6%</td><td rowspan="1" colspan="1">13.5%</td></tr><tr><td rowspan="1" colspan="1">
                    <abbrev xmlns:xlink="http://www.w3.org/1999/xlink" xlink:title="eye diameter" id="ABBRID0ED2AE" xlink:type="simple">ED</abbrev>
                  </td><td rowspan="1" colspan="1">6.3</td><td rowspan="1" colspan="1">6.1</td><td rowspan="1" colspan="1">6.6</td><td rowspan="1" colspan="1">6.1</td></tr><tr><td rowspan="1" colspan="1"><abbrev xmlns:xlink="http://www.w3.org/1999/xlink" xlink:title="eye diameter" id="ABBRID0EY2AE" xlink:type="simple">ED</abbrev>/<abbrev xmlns:xlink="http://www.w3.org/1999/xlink" xlink:title="head length" id="ABBRID0E32AE" xlink:type="simple">HL</abbrev></td><td rowspan="1" colspan="1">34.6%</td><td rowspan="1" colspan="1">33.3%</td><td rowspan="1" colspan="1">33.3%</td><td rowspan="1" colspan="1">30.5%</td></tr><tr><td rowspan="1" colspan="1"><abbrev xmlns:xlink="http://www.w3.org/1999/xlink" xlink:title="snout length" id="ABBRID0EQ3AE" xlink:type="simple">SL</abbrev>/<abbrev xmlns:xlink="http://www.w3.org/1999/xlink" xlink:title="eye diameter" id="ABBRID0EU3AE" xlink:type="simple">ED</abbrev></td><td rowspan="1" colspan="1">131.7%</td><td rowspan="1" colspan="1">137.7%</td><td rowspan="1" colspan="1">133.3%</td><td rowspan="1" colspan="1">141.0%</td></tr><tr><td rowspan="1" colspan="1">
                    <abbrev xmlns:xlink="http://www.w3.org/1999/xlink" xlink:title="interorbital space" id="ABBRID0EI4AE" xlink:type="simple">IOS</abbrev>
                  </td><td rowspan="1" colspan="1">4.9</td><td rowspan="1" colspan="1">5.4</td><td rowspan="1" colspan="1">5.4</td><td rowspan="1" colspan="1">5.0</td></tr><tr><td rowspan="1" colspan="1">
                    <abbrev xmlns:xlink="http://www.w3.org/1999/xlink" xlink:title="upper eyelid width" id="ABBRID0E44AE" xlink:type="simple">UEW</abbrev>
                  </td><td rowspan="1" colspan="1">5.2</td><td rowspan="1" colspan="1">4.6</td><td rowspan="1" colspan="1">5.2</td><td rowspan="1" colspan="1">5.7</td></tr><tr><td rowspan="1" colspan="1">
                    <abbrev xmlns:xlink="http://www.w3.org/1999/xlink" xlink:title="internaral space" id="ABBRID0ES5AE" xlink:type="simple">INS</abbrev>
                  </td><td rowspan="1" colspan="1">6.5</td><td rowspan="1" colspan="1">6.4</td><td rowspan="1" colspan="1">6.9</td><td rowspan="1" colspan="1">6.8</td></tr><tr><td rowspan="1" colspan="1">
                    <abbrev xmlns:xlink="http://www.w3.org/1999/xlink" xlink:title="nasal to eye distance" id="ABBRID0EH6AE" xlink:type="simple">NED</abbrev>
                  </td><td rowspan="1" colspan="1">3.8</td><td rowspan="1" colspan="1">4.2</td><td rowspan="1" colspan="1">4.0</td><td rowspan="1" colspan="1">4.2</td></tr><tr><td rowspan="1" colspan="1">
                    <abbrev xmlns:xlink="http://www.w3.org/1999/xlink" xlink:title="snout-nostril distance" id="ABBRID0E36AE" xlink:type="simple">SND</abbrev>
                  </td><td rowspan="1" colspan="1">4.1</td><td rowspan="1" colspan="1">4.3</td><td rowspan="1" colspan="1">4.3</td><td rowspan="1" colspan="1">4.2</td></tr><tr><td rowspan="1" colspan="1">
                    <abbrev xmlns:xlink="http://www.w3.org/1999/xlink" xlink:title="tympanum diameter" id="ABBRID0ESAAG" xlink:type="simple">TD</abbrev>
                  </td><td rowspan="1" colspan="1">2.5</td><td rowspan="1" colspan="1">1.8</td><td rowspan="1" colspan="1">2.0</td><td rowspan="1" colspan="1">1.9</td></tr><tr><td rowspan="1" colspan="1"><abbrev xmlns:xlink="http://www.w3.org/1999/xlink" xlink:title="tympanum diameter" id="ABBRID0EHBAG" xlink:type="simple">TD</abbrev>/<abbrev xmlns:xlink="http://www.w3.org/1999/xlink" xlink:title="head length" id="ABBRID0ELBAG" xlink:type="simple">HL</abbrev></td><td rowspan="1" colspan="1">13.7%</td><td rowspan="1" colspan="1">9.8%</td><td rowspan="1" colspan="1">10.1%</td><td rowspan="1" colspan="1">9.5%</td></tr><tr><td rowspan="1" colspan="1">
                    <abbrev xmlns:xlink="http://www.w3.org/1999/xlink" xlink:title="length of lower arm and hand" id="ABBRID0E6BAG" xlink:type="simple">LAHL</abbrev>
                  </td><td rowspan="1" colspan="1">30.6</td><td rowspan="1" colspan="1">30.5</td><td rowspan="1" colspan="1">34.6</td><td rowspan="1" colspan="1">33.2</td></tr><tr><td rowspan="1" colspan="1"><abbrev xmlns:xlink="http://www.w3.org/1999/xlink" xlink:title="length of lower arm and hand" id="ABBRID0EUCAG" xlink:type="simple">LAHL</abbrev>/<abbrev xmlns:xlink="http://www.w3.org/1999/xlink" xlink:title="Snout-vent length" id="ABBRID0EYCAG" xlink:type="simple">SVL</abbrev></td><td rowspan="1" colspan="1">52.2%</td><td rowspan="1" colspan="1">53.8%</td><td rowspan="1" colspan="1">53.4%</td><td rowspan="1" colspan="1">52.2%</td></tr><tr><td rowspan="1" colspan="1">
                    <abbrev xmlns:xlink="http://www.w3.org/1999/xlink" xlink:title="hand length" id="ABBRID0EMDAG" xlink:type="simple">HND</abbrev>
                  </td><td rowspan="1" colspan="1">19.7</td><td rowspan="1" colspan="1">19.3</td><td rowspan="1" colspan="1">22.5</td><td rowspan="1" colspan="1">21.2</td></tr><tr><td rowspan="1" colspan="1">FD2</td><td rowspan="1" colspan="1">3.6</td><td rowspan="1" colspan="1">3.3</td><td rowspan="1" colspan="1">4.2</td><td rowspan="1" colspan="1">3.5</td></tr><tr><td rowspan="1" colspan="1">FD3</td><td rowspan="1" colspan="1">4.2</td><td rowspan="1" colspan="1">3.5</td><td rowspan="1" colspan="1">4.6</td><td rowspan="1" colspan="1">4.3</td></tr><tr><td rowspan="1" colspan="1">FD4</td><td rowspan="1" colspan="1">4.0</td><td rowspan="1" colspan="1">3.6</td><td rowspan="1" colspan="1">4.8</td><td rowspan="1" colspan="1">4.3</td></tr><tr><td rowspan="1" colspan="1">
                    <abbrev xmlns:xlink="http://www.w3.org/1999/xlink" xlink:title="diameter of lower arm" id="ABBRID0ERFAG" xlink:type="simple">LAD</abbrev>
                  </td><td rowspan="1" colspan="1">7.1</td><td rowspan="1" colspan="1">6.8</td><td rowspan="1" colspan="1">6.5</td><td rowspan="1" colspan="1">5.6</td></tr><tr><td rowspan="1" colspan="1">
                    <abbrev xmlns:xlink="http://www.w3.org/1999/xlink" xlink:title="hindlimb length" id="ABBRID0EGGAG" xlink:type="simple">HLL</abbrev>
                  </td><td rowspan="1" colspan="1">98.6</td><td rowspan="1" colspan="1">98.8</td><td rowspan="1" colspan="1">104.6</td><td rowspan="1" colspan="1">104.3</td></tr><tr><td rowspan="1" colspan="1"><abbrev xmlns:xlink="http://www.w3.org/1999/xlink" xlink:title="hindlimb length" id="ABBRID0E2GAG" xlink:type="simple">HLL</abbrev>/<abbrev xmlns:xlink="http://www.w3.org/1999/xlink" xlink:title="Snout-vent length" id="ABBRID0E6GAG" xlink:type="simple">SVL</abbrev></td><td rowspan="1" colspan="1">168.3%</td><td rowspan="1" colspan="1">174.3%</td><td rowspan="1" colspan="1">161.1%</td><td rowspan="1" colspan="1">164.0%</td></tr><tr><td rowspan="1" colspan="1">
                    <abbrev xmlns:xlink="http://www.w3.org/1999/xlink" xlink:title="femoral length" id="ABBRID0ETHAG" xlink:type="simple">FEM</abbrev>
                  </td><td rowspan="1" colspan="1">28.4</td><td rowspan="1" colspan="1">27.4</td><td rowspan="1" colspan="1">30.8</td><td rowspan="1" colspan="1">30.0</td></tr><tr><td rowspan="1" colspan="1">
                    <abbrev xmlns:xlink="http://www.w3.org/1999/xlink" xlink:title="tibia length" id="ABBRID0EIIAG" xlink:type="simple">TIB</abbrev>
                  </td><td rowspan="1" colspan="1">29.9</td><td rowspan="1" colspan="1">29.7</td><td rowspan="1" colspan="1">31.2</td><td rowspan="1" colspan="1">30.9</td></tr><tr><td rowspan="1" colspan="1"><abbrev xmlns:xlink="http://www.w3.org/1999/xlink" xlink:title="femoral length" id="ABBRID0E4IAG" xlink:type="simple">FEM</abbrev>/<abbrev xmlns:xlink="http://www.w3.org/1999/xlink" xlink:title="tibia length" id="ABBRID0EBJAG" xlink:type="simple">TIB</abbrev></td><td rowspan="1" colspan="1">95.0%</td><td rowspan="1" colspan="1">92.3%</td><td rowspan="1" colspan="1">98.7%</td><td rowspan="1" colspan="1">97.1%</td></tr><tr><td rowspan="1" colspan="1"><abbrev xmlns:xlink="http://www.w3.org/1999/xlink" xlink:title="tibia length" id="ABBRID0EVJAG" xlink:type="simple">TIB</abbrev>/<abbrev xmlns:xlink="http://www.w3.org/1999/xlink" xlink:title="Snout-vent length" id="ABBRID0EZJAG" xlink:type="simple">SVL</abbrev></td><td rowspan="1" colspan="1">51.0%</td><td rowspan="1" colspan="1">48.3%</td><td rowspan="1" colspan="1">48.1%</td><td rowspan="1" colspan="1">48.6%</td></tr><tr><td rowspan="1" colspan="1">
                    <abbrev xmlns:xlink="http://www.w3.org/1999/xlink" xlink:title="foot length" id="ABBRID0ENKAG" xlink:type="simple">FTL</abbrev>
                  </td><td rowspan="1" colspan="1">32.0</td><td rowspan="1" colspan="1">32.7</td><td rowspan="1" colspan="1">33.2</td><td rowspan="1" colspan="1">32.8</td></tr><tr><td rowspan="1" colspan="1"><abbrev xmlns:xlink="http://www.w3.org/1999/xlink" xlink:title="femoral length" id="ABBRID0ECLAG" xlink:type="simple">FEM</abbrev>/<abbrev xmlns:xlink="http://www.w3.org/1999/xlink" xlink:title="foot length" id="ABBRID0EGLAG" xlink:type="simple">FTL</abbrev></td><td rowspan="1" colspan="1">88.8%</td><td rowspan="1" colspan="1">83.8%</td><td rowspan="1" colspan="1">92.8%</td><td rowspan="1" colspan="1">91.5%</td></tr><tr><td rowspan="1" colspan="1">
                    <abbrev xmlns:xlink="http://www.w3.org/1999/xlink" xlink:title="inner metatarsal tubercle length" id="ABBRID0E1LAG" xlink:type="simple">IMT</abbrev>
                  </td><td rowspan="1" colspan="1">4.2</td><td rowspan="1" colspan="1">4.3</td><td rowspan="1" colspan="1">3.7</td><td rowspan="1" colspan="1">4.0</td></tr><tr><td rowspan="1" colspan="1">T</td><td rowspan="1" colspan="1">6.1</td><td rowspan="1" colspan="1">6.4</td><td rowspan="1" colspan="1">8.1</td><td rowspan="1" colspan="1">7.0</td></tr><tr><td rowspan="1" colspan="1"><abbrev xmlns:xlink="http://www.w3.org/1999/xlink" xlink:title="inner metatarsal tubercle length" id="ABBRID0E6MAG" xlink:type="simple">IMT</abbrev>/T</td><td rowspan="1" colspan="1">68.9%</td><td rowspan="1" colspan="1">67.2%</td><td rowspan="1" colspan="1">45.7%</td><td rowspan="1" colspan="1">57.1%</td></tr><tr><td rowspan="1" colspan="1">TD1</td><td rowspan="1" colspan="1">2.9</td><td rowspan="1" colspan="1">2.5</td><td rowspan="1" colspan="1">3.3</td><td rowspan="1" colspan="1">3.0</td></tr><tr><td rowspan="1" colspan="1">TD2</td><td rowspan="1" colspan="1">3.4</td><td rowspan="1" colspan="1">2.8</td><td rowspan="1" colspan="1">3.8</td><td rowspan="1" colspan="1">3.3</td></tr><tr><td rowspan="1" colspan="1">TD3</td><td rowspan="1" colspan="1">3.2</td><td rowspan="1" colspan="1">2.8</td><td rowspan="1" colspan="1">3.6</td><td rowspan="1" colspan="1">3.3</td></tr><tr><td rowspan="1" colspan="1">TD4</td><td rowspan="1" colspan="1">2.2</td><td rowspan="1" colspan="1">2.0</td><td rowspan="1" colspan="1">2.8</td><td rowspan="1" colspan="1">3.0</td></tr><tr><td rowspan="1" colspan="1">TD5</td><td rowspan="1" colspan="1">1.7</td><td rowspan="1" colspan="1">1.7</td><td rowspan="1" colspan="1">2.1</td><td rowspan="1" colspan="1">2.6</td></tr></tbody></table></table-wrap><table-wrap id="T2" position="float" orientation="portrait"><label>Table 2.</label><caption><p>Average uncorrected <italic>p</italic>-distances (percentage) among <italic><tp:taxon-name><tp:taxon-name-part taxon-name-part-type="genus" reg="Amolops">Amolops</tp:taxon-name-part> <tp:taxon-name-part taxon-name-part-type="species" reg="viridimaculatus">viridimaculatus</tp:taxon-name-part></tp:taxon-name></italic> group calculated from <abbrev xmlns:xlink="http://www.w3.org/1999/xlink" xlink:title="mitochondrial 16S rRNA gene" id="ABBRID0EVQAG" xlink:type="simple">16S rRNA</abbrev> gene sequences (below the diagonal, black font) and standard error estimates (above the diagonal, blue font). The ingroup mean uncorrected <italic>p</italic>-distances are shown on the diagonal.</p></caption><table id="TID0EFRAI" rules="all"><tbody><tr><th rowspan="1" colspan="1">ID</th><th rowspan="1" colspan="1">Species name</th><th rowspan="1" colspan="1">1</th><th rowspan="1" colspan="1">2</th><th rowspan="1" colspan="1">3</th><th rowspan="1" colspan="1">4</th><th rowspan="1" colspan="1">5</th><th rowspan="1" colspan="1">6</th><th rowspan="1" colspan="1">7</th><th rowspan="1" colspan="1">8</th><th rowspan="1" colspan="1">9</th><th rowspan="1" colspan="1">10</th><th rowspan="1" colspan="1">11</th><th rowspan="1" colspan="1">12</th><th rowspan="1" colspan="1">13</th></tr><tr><td rowspan="1" colspan="1">
                    <bold>1</bold>
                  </td><td rowspan="1" colspan="1">
                    <italic>
                      <tp:taxon-name><tp:taxon-name-part taxon-name-part-type="genus" reg="Amolops">Amolops</tp:taxon-name-part> <tp:taxon-name-part taxon-name-part-type="species" reg="viridimaculatus">viridimaculatus</tp:taxon-name-part></tp:taxon-name>
                    </italic>
                  </td><td rowspan="1" colspan="1">
                    <bold>0.2</bold>
                  </td><td rowspan="1" colspan="1">0.7</td><td rowspan="1" colspan="1">0.6</td><td rowspan="1" colspan="1">0.8</td><td rowspan="1" colspan="1">0.8</td><td rowspan="1" colspan="1">1.0</td><td rowspan="1" colspan="1">1.1</td><td rowspan="1" colspan="1">0.9</td><td rowspan="1" colspan="1">0.8</td><td rowspan="1" colspan="1">0.8</td><td rowspan="1" colspan="1">0.9</td><td rowspan="1" colspan="1">0.7</td><td rowspan="1" colspan="1">0.8</td></tr><tr><td rowspan="1" colspan="1">
                    <bold>2</bold>
                  </td><td rowspan="1" colspan="1">
                    <italic>
                      <tp:taxon-name><tp:taxon-name-part taxon-name-part-type="genus" reg="Amolops">Amolops</tp:taxon-name-part> <tp:taxon-name-part taxon-name-part-type="species" reg="kaulbacki">kaulbacki</tp:taxon-name-part></tp:taxon-name>
                    </italic>
                  </td><td rowspan="1" colspan="1">2.3</td><td rowspan="1" colspan="1">
                    <bold>0.0</bold>
                  </td><td rowspan="1" colspan="1">0.7</td><td rowspan="1" colspan="1">0.8</td><td rowspan="1" colspan="1">0.9</td><td rowspan="1" colspan="1">1.0</td><td rowspan="1" colspan="1">1.1</td><td rowspan="1" colspan="1">1.0</td><td rowspan="1" colspan="1">0.8</td><td rowspan="1" colspan="1">0.7</td><td rowspan="1" colspan="1">0.8</td><td rowspan="1" colspan="1">0.7</td><td rowspan="1" colspan="1">0.9</td></tr><tr><td rowspan="1" colspan="1">
                    <bold>3</bold>
                  </td><td rowspan="1" colspan="1">
                    <italic>
                      <tp:taxon-name><tp:taxon-name-part taxon-name-part-type="genus" reg="Amolops">Amolops</tp:taxon-name-part> <tp:taxon-name-part taxon-name-part-type="species" reg="beibengensis">beibengensis</tp:taxon-name-part></tp:taxon-name>
                    </italic>
                  </td><td rowspan="1" colspan="1">1.8</td><td rowspan="1" colspan="1">2.1</td><td rowspan="1" colspan="1">
                    <bold>0.0</bold>
                  </td><td rowspan="1" colspan="1">0.8</td><td rowspan="1" colspan="1">0.8</td><td rowspan="1" colspan="1">1.0</td><td rowspan="1" colspan="1">1.2</td><td rowspan="1" colspan="1">0.9</td><td rowspan="1" colspan="1">0.9</td><td rowspan="1" colspan="1">0.8</td><td rowspan="1" colspan="1">0.9</td><td rowspan="1" colspan="1">0.8</td><td rowspan="1" colspan="1">0.9</td></tr><tr><td rowspan="1" colspan="1">
                    <bold>4</bold>
                  </td><td rowspan="1" colspan="1">
                    <italic>
                      <tp:taxon-name><tp:taxon-name-part taxon-name-part-type="genus" reg="Amolops">Amolops</tp:taxon-name-part> <tp:taxon-name-part taxon-name-part-type="species" reg="medogensis">medogensis</tp:taxon-name-part></tp:taxon-name>
                    </italic>
                  </td><td rowspan="1" colspan="1">2.9</td><td rowspan="1" colspan="1">3.1</td><td rowspan="1" colspan="1">2.8</td><td rowspan="1" colspan="1">
                    <bold>0.0</bold>
                  </td><td rowspan="1" colspan="1">0.9</td><td rowspan="1" colspan="1">1.0</td><td rowspan="1" colspan="1">1.1</td><td rowspan="1" colspan="1">0.8</td><td rowspan="1" colspan="1">0.8</td><td rowspan="1" colspan="1">0.6</td><td rowspan="1" colspan="1">0.9</td><td rowspan="1" colspan="1">0.6</td><td rowspan="1" colspan="1">0.9</td></tr><tr><td rowspan="1" colspan="1">
                    <bold>5</bold>
                  </td><td rowspan="1" colspan="1">
                    <italic>
                      <tp:taxon-name><tp:taxon-name-part taxon-name-part-type="genus" reg="Amolops">Amolops</tp:taxon-name-part> <tp:taxon-name-part taxon-name-part-type="species" reg="wangyufani">wangyufani</tp:taxon-name-part></tp:taxon-name>
                    </italic>
                  </td><td rowspan="1" colspan="1">3.2</td><td rowspan="1" colspan="1">3.8</td><td rowspan="1" colspan="1">2.8</td><td rowspan="1" colspan="1">3.3</td><td rowspan="1" colspan="1">
                    <bold>0.0</bold>
                  </td><td rowspan="1" colspan="1">1.0</td><td rowspan="1" colspan="1">1.2</td><td rowspan="1" colspan="1">1.0</td><td rowspan="1" colspan="1">0.9</td><td rowspan="1" colspan="1">0.9</td><td rowspan="1" colspan="1">1.0</td><td rowspan="1" colspan="1">0.9</td><td rowspan="1" colspan="1">1.0</td></tr><tr><td rowspan="1" colspan="1">
                    <bold>6</bold>
                  </td><td rowspan="1" colspan="1">
                    <italic>
                      <tp:taxon-name><tp:taxon-name-part taxon-name-part-type="genus" reg="Amolops">Amolops</tp:taxon-name-part> <tp:taxon-name-part taxon-name-part-type="species" reg="formosus">formosus</tp:taxon-name-part></tp:taxon-name>
                    </italic>
                  </td><td rowspan="1" colspan="1">4.3</td><td rowspan="1" colspan="1">4.1</td><td rowspan="1" colspan="1">4.6</td><td rowspan="1" colspan="1">4.1</td><td rowspan="1" colspan="1">4.4</td><td rowspan="1" colspan="1">
                    <bold>0.0</bold>
                  </td><td rowspan="1" colspan="1">1.0</td><td rowspan="1" colspan="1">1.0</td><td rowspan="1" colspan="1">0.9</td><td rowspan="1" colspan="1">1.0</td><td rowspan="1" colspan="1">1.0</td><td rowspan="1" colspan="1">1.0</td><td rowspan="1" colspan="1">1.0</td></tr><tr><td rowspan="1" colspan="1">
                    <bold>7</bold>
                  </td><td rowspan="1" colspan="1">
                    <italic>
                      <tp:taxon-name><tp:taxon-name-part taxon-name-part-type="genus" reg="Amolops">Amolops</tp:taxon-name-part> <tp:taxon-name-part taxon-name-part-type="species" reg="himalayanus">himalayanus</tp:taxon-name-part></tp:taxon-name>
                    </italic>
                  </td><td rowspan="1" colspan="1">5.1</td><td rowspan="1" colspan="1">4.9</td><td rowspan="1" colspan="1">5.4</td><td rowspan="1" colspan="1">4.9</td><td rowspan="1" colspan="1">6.2</td><td rowspan="1" colspan="1">4.4</td><td rowspan="1" colspan="1">
                    <bold>0.0</bold>
                  </td><td rowspan="1" colspan="1">0.9</td><td rowspan="1" colspan="1">0.8</td><td rowspan="1" colspan="1">1.1</td><td rowspan="1" colspan="1">1.1</td><td rowspan="1" colspan="1">1.1</td><td rowspan="1" colspan="1">0.9</td></tr><tr><td rowspan="1" colspan="1">
                    <bold>8</bold>
                  </td><td rowspan="1" colspan="1">
                    <italic>
                      <tp:taxon-name><tp:taxon-name-part taxon-name-part-type="genus" reg="Amolops">Amolops</tp:taxon-name-part> <tp:taxon-name-part taxon-name-part-type="species" reg="pallasitatus">pallasitatus</tp:taxon-name-part></tp:taxon-name>
                    </italic>
                  </td><td rowspan="1" colspan="1">3.6</td><td rowspan="1" colspan="1">3.8</td><td rowspan="1" colspan="1">3.3</td><td rowspan="1" colspan="1">3.1</td><td rowspan="1" colspan="1">4.1</td><td rowspan="1" colspan="1">3.8</td><td rowspan="1" colspan="1">3.6</td><td rowspan="1" colspan="1">–</td><td rowspan="1" colspan="1">0.8</td><td rowspan="1" colspan="1">0.9</td><td rowspan="1" colspan="1">0.9</td><td rowspan="1" colspan="1">1.0</td><td rowspan="1" colspan="1">0.9</td></tr><tr><td rowspan="1" colspan="1">
                    <bold>9</bold>
                  </td><td rowspan="1" colspan="1">
                    <italic>
                      <tp:taxon-name><tp:taxon-name-part taxon-name-part-type="genus" reg="Amolops">Amolops</tp:taxon-name-part> <tp:taxon-name-part taxon-name-part-type="species" reg="yangi">yangi</tp:taxon-name-part></tp:taxon-name>
                    </italic>
                  </td><td rowspan="1" colspan="1">2.7</td><td rowspan="1" colspan="1">2.8</td><td rowspan="1" colspan="1">3.3</td><td rowspan="1" colspan="1">2.8</td><td rowspan="1" colspan="1">3.6</td><td rowspan="1" colspan="1">3.3</td><td rowspan="1" colspan="1">3.1</td><td rowspan="1" colspan="1">2.6</td><td rowspan="1" colspan="1">
                    <bold>0.0</bold>
                  </td><td rowspan="1" colspan="1">0.7</td><td rowspan="1" colspan="1">0.9</td><td rowspan="1" colspan="1">0.7</td><td rowspan="1" colspan="1">0.6</td></tr><tr><td rowspan="1" colspan="1">
                    <bold>10</bold>
                  </td><td rowspan="1" colspan="1">
                    <italic>
                      <tp:taxon-name><tp:taxon-name-part taxon-name-part-type="genus" reg="Amolops">Amolops</tp:taxon-name-part> <tp:taxon-name-part taxon-name-part-type="species" reg="wangyali">wangyali</tp:taxon-name-part></tp:taxon-name>
                    </italic>
                  </td><td rowspan="1" colspan="1">2.5</td><td rowspan="1" colspan="1">2.2</td><td rowspan="1" colspan="1">2.7</td><td rowspan="1" colspan="1">1.9</td><td rowspan="1" colspan="1">3.5</td><td rowspan="1" colspan="1">4.2</td><td rowspan="1" colspan="1">5.0</td><td rowspan="1" colspan="1">4.0</td><td rowspan="1" colspan="1">2.4</td><td rowspan="1" colspan="1">
                    <bold>0.3</bold>
                  </td><td rowspan="1" colspan="1">0.7</td><td rowspan="1" colspan="1">0.3</td><td rowspan="1" colspan="1">0.9</td></tr><tr><td rowspan="1" colspan="1">
                    <bold>11</bold>
                  </td><td rowspan="1" colspan="1">
                    <italic>
                      <tp:taxon-name><tp:taxon-name-part taxon-name-part-type="genus" reg="Amolops">Amolops</tp:taxon-name-part> <tp:taxon-name-part taxon-name-part-type="species" reg="chanakya">chanakya</tp:taxon-name-part></tp:taxon-name>
                    </italic>
                  </td><td rowspan="1" colspan="1">3.6</td><td rowspan="1" colspan="1">2.8</td><td rowspan="1" colspan="1">3.3</td><td rowspan="1" colspan="1">3.1</td><td rowspan="1" colspan="1">4.6</td><td rowspan="1" colspan="1">3.8</td><td rowspan="1" colspan="1">5.1</td><td rowspan="1" colspan="1">3.6</td><td rowspan="1" colspan="1">3.1</td><td rowspan="1" colspan="1">1.9</td><td rowspan="1" colspan="1">–</td><td rowspan="1" colspan="1">0.7</td><td rowspan="1" colspan="1">1.1</td></tr><tr><td rowspan="1" colspan="1">
                    <bold>12</bold>
                  </td><td rowspan="1" colspan="1">
                    <italic>
                      <tp:taxon-name><tp:taxon-name-part taxon-name-part-type="genus" reg="Amolops">Amolops</tp:taxon-name-part> <tp:taxon-name-part taxon-name-part-type="species" reg="tawang">tawang</tp:taxon-name-part></tp:taxon-name>
                    </italic>
                  </td><td rowspan="1" colspan="1">2.2</td><td rowspan="1" colspan="1">2.3</td><td rowspan="1" colspan="1">2.8</td><td rowspan="1" colspan="1">2.1</td><td rowspan="1" colspan="1">3.6</td><td rowspan="1" colspan="1">3.8</td><td rowspan="1" colspan="1">5.1</td><td rowspan="1" colspan="1">4.1</td><td rowspan="1" colspan="1">2.6</td><td rowspan="1" colspan="1">0.4</td><td rowspan="1" colspan="1">2.1</td><td rowspan="1" colspan="1">–</td><td rowspan="1" colspan="1">0.9</td></tr><tr><td rowspan="1" colspan="1">
                    <bold>13</bold>
                  </td><td rowspan="1" colspan="1"><italic><tp:taxon-name><tp:taxon-name-part taxon-name-part-type="genus" reg="Amolops">Amolops</tp:taxon-name-part> <tp:taxon-name-part taxon-name-part-type="species" reg="gudao">gudao</tp:taxon-name-part></tp:taxon-name></italic> sp. nov.</td><td rowspan="1" colspan="1">2.7</td><td rowspan="1" colspan="1">3.3</td><td rowspan="1" colspan="1">3.3</td><td rowspan="1" colspan="1">3.3</td><td rowspan="1" colspan="1">3.6</td><td rowspan="1" colspan="1">4.4</td><td rowspan="1" colspan="1">3.6</td><td rowspan="1" colspan="1">3.1</td><td rowspan="1" colspan="1">1.5</td><td rowspan="1" colspan="1">3.5</td><td rowspan="1" colspan="1">4.6</td><td rowspan="1" colspan="1">3.6</td><td rowspan="1" colspan="1">
                    <bold>0.0</bold>
                  </td></tr></tbody></table></table-wrap><fig id="F3" position="float" orientation="portrait"><object-id xmlns:xlink="http://www.w3.org/1999/xlink" content-type="doi" xlink:type="simple">10.3897/zookeys.1227.131357.figure3</object-id><object-id xmlns:xlink="http://www.w3.org/1999/xlink" content-type="zenodo_dep_id" xlink:type="simple">14863901</object-id><object-id xmlns:xlink="http://www.w3.org/1999/xlink" content-type="arpha" xlink:type="simple">D1AE8C1C-66DD-5F60-9D23-B2B4106E02E8</object-id><label>Figure 3.</label><caption><p>Views of the holotype <named-content xmlns:xlink="http://www.w3.org/1999/xlink" content-type="dwc:institutional_code" xlink:title="Museum of the Kunming Institute of Zoology" xlink:href="http://grbio.org/institution/kunming-institute-zoology" xlink:type="simple">KIZ</named-content> 053662 in life <bold>A</bold> lateral view <bold>B</bold> lateral view of head <bold>C</bold> ventral view <bold>D</bold> ventral view of the hand <bold>E</bold> ventral view of foot <bold>F</bold> habitat. Photographs by Zhong-Bin Yu.</p></caption><graphic xmlns:xlink="http://www.w3.org/1999/xlink" xlink:href="zookeys-1227-349_article-131357__-g003.jpg" position="float" orientation="portrait" xlink:type="simple" id="oo_1247841.jpg"><uri content-type="original_file" xlink:type="simple">https://binary.pensoft.net/fig/1247841</uri></graphic></fig><p>Forelimbs moderately long and robust, forearms significantly enlarged relative to upper arms; forelimb and hand length (<abbrev xmlns:xlink="http://www.w3.org/1999/xlink" xlink:title="length of lower arm and hand" id="ABBRID0EDNBG" xlink:type="simple">LAHL</abbrev> 30.6 mm) longer than 1/2 body size (<abbrev xmlns:xlink="http://www.w3.org/1999/xlink" xlink:title="length of lower arm and hand" id="ABBRID0EHNBG" xlink:type="simple">LAHL</abbrev>/<abbrev xmlns:xlink="http://www.w3.org/1999/xlink" xlink:title="Snout-vent length" id="ABBRID0ELNBG" xlink:type="simple">SVL</abbrev> 52.2%); relative length of fingers: FI &lt; FII &lt; FIV &lt; FIII; tips of all four fingers expended into discs, disc on finger III approximately equal to 1/2 snout length (FD3 4.2 mm; FD3/<abbrev xmlns:xlink="http://www.w3.org/1999/xlink" xlink:title="snout length" id="ABBRID0EPNBG" xlink:type="simple">SL</abbrev> 50.6%); circummarginal grooves present on tips of outer three fingers, absent on first finger; subarticular tubercles prominent and oval, formula 1, 1, 2, 2; supernumerary tubercles present at the base of each finger; webbing between fingers absent; narrow lateral fringes of fingers III and IV; inner metacarpal tubercle rounded, outer metacarpal tubercle indistinct (Fig. <xref ref-type="fig" rid="F3">3D</xref>).</p><p>Hindlimbs long and robust, almost three times longer than the forearms and nearly two times longer than body length (<abbrev xmlns:xlink="http://www.w3.org/1999/xlink" xlink:title="length of lower arm and hand" id="ABBRID0EZNBG" xlink:type="simple">LAHL</abbrev>/<abbrev xmlns:xlink="http://www.w3.org/1999/xlink" xlink:title="hindlimb length" id="ABBRID0E4NBG" xlink:type="simple">HLL</abbrev> 31.0%; <abbrev xmlns:xlink="http://www.w3.org/1999/xlink" xlink:title="Snout-vent length" id="ABBRID0EBOBG" xlink:type="simple">SVL</abbrev>/<abbrev xmlns:xlink="http://www.w3.org/1999/xlink" xlink:title="hindlimb length" id="ABBRID0EFOBG" xlink:type="simple">HLL</abbrev> 59.4%); femoral length shorter than the tibia length (<abbrev xmlns:xlink="http://www.w3.org/1999/xlink" xlink:title="femoral length" id="ABBRID0EJOBG" xlink:type="simple">FEM</abbrev>/<abbrev xmlns:xlink="http://www.w3.org/1999/xlink" xlink:title="tibia length" id="ABBRID0ENOBG" xlink:type="simple">TIB</abbrev> 95.0%) and the foot length (<abbrev xmlns:xlink="http://www.w3.org/1999/xlink" xlink:title="femoral length" id="ABBRID0EROBG" xlink:type="simple">FEM</abbrev>/<abbrev xmlns:xlink="http://www.w3.org/1999/xlink" xlink:title="foot length" id="ABBRID0EVOBG" xlink:type="simple">FTL</abbrev> 88.8%); tibiotarsal articulation of adpressed limb reaching the anterior corner of eye when hindlimb is stretched alongside the body; the heels slightly overlapping when the tibias are perpendicular to the body axis; relative toe lengths: TI &lt; TII &lt; TIII &lt; TV &lt; TIV; toes with narrow lateral fringes, toe IV and postaxial side of toe V relatively wider; tips of all toes expanded into discs (TD1 2.9 mm; TD2 3.4 mm; TD3 3.2 mm; TD4 2.2 mm; TD5 1.7 mm), toe discs relatively smaller than those of fingers; toe discs with circummarginal grooves; toes fully webbed except for fourth toe, in which web reaches beyond distal subarticular tubercle; subarticular tubercles oval and distinct, formula 1, 1, 2, 3, 2; supernumerary tubercles absent; inner metatarsal tubercle elongate (<abbrev xmlns:xlink="http://www.w3.org/1999/xlink" xlink:title="inner metatarsal tubercle length" id="ABBRID0EZOBG" xlink:type="simple">IMT</abbrev>/TI 68.9%), outer metatarsal tubercle absent (Fig. <xref ref-type="fig" rid="F3">3E</xref>).</p><p>Skin on dorsal surface of head, body and limbs smooth; flank of body, ventral surface of head and limbs, throat, chest and abdomen relatively smooth; temporal region without any tubercles; supratympanic fold indistinct; true dorsolateral folds absent, but discontinuous series of glands along dorsolateral junction of body (dorsolateral glandular folds) present, extending from rear of eye to near vent; posterior angle of the jaw with dense tubercles; rictal gland absent (Fig. <xref ref-type="fig" rid="F3">3</xref>).</p></tp:treatment-sec><tp:treatment-sec sec-type="Color of holotype in life" id="SECID0EHPBG"><title>Color of holotype in life.</title><p>The ground coloration of dorsum vivid green, interspersed with irregular black spots; ventral surface of the head, throat, chest and belly mostly yellow-green, posterior abdomen with dense yellow dots; ventral surface of thighs, tibia, and tarsus brown, scattered with green spots and blotches; lateral surfaces of the body vivid green; a black stripe below edge of the canthus rostralis extending from the nostril across the eyes, along dorsolateral glandular folds to near vent; the dorsal surfaces of limbs with irregular black transverse bands, mottled with yellow-green dots, and the bands much more distinct on the hindlimbs, bands relatively incomplete on the forelimbs; iris distinctly bicolored, green in upper 1/4 and reddish brown in lower 3/4, black reticulations throughout; foot webbing brown; ventral surface of outer three fingers discs and outer three toes discs, metatarsal tubercle, subarticular tubercles of toes gray; ventral surface of first finger disc, inner two toes discs, subarticular tubercles and supernumerary tubercles of fingers orange yellow (Fig. <xref ref-type="fig" rid="F3">3</xref>).</p></tp:treatment-sec><tp:treatment-sec sec-type="Color of holotype in preservative" id="SECID0ERPBG"><title>Color of holotype in preservative.</title><p>After one year of storage in ethanol, dorsum metallic blue, with small scattered blackish spots; transverse cross-bars on dorsal surfaces of hands, shanks, tarsus, and feet still clear and turning black; a black stripe below edge of the canthus rostralis extending from the nostril across the eyes, along dorsolateral glandular folds to near vent still clear; chest, throat and ventral surface of head fading to dark gray; ventral surface of limbs fading to cream-yellow, scattered with brown pigmentations; abdomen brown, gray around abdomen; posterior angle of the jaw and posterior surface of thigh around vent with dense tubercles more distinct; digit tips, nuptial pads, supernumerary tubercles, subarticular tubercles, and metatarsal tubercle fading to cream-yellow or grayish-white; foot webbing cream-yellow (Fig. <xref ref-type="fig" rid="F4">4</xref>).</p><fig id="F4" position="float" orientation="portrait"><object-id xmlns:xlink="http://www.w3.org/1999/xlink" content-type="doi" xlink:type="simple">10.3897/zookeys.1227.131357.figure4</object-id><object-id xmlns:xlink="http://www.w3.org/1999/xlink" content-type="zenodo_dep_id" xlink:type="simple">14863903</object-id><object-id xmlns:xlink="http://www.w3.org/1999/xlink" content-type="arpha" xlink:type="simple">014B59CE-DA4E-56E5-B77C-0C43A8AFEC58</object-id><label>Figure 4.</label><caption><p>Views of the holotype <named-content xmlns:xlink="http://www.w3.org/1999/xlink" content-type="dwc:institutional_code" xlink:title="Museum of the Kunming Institute of Zoology" xlink:href="http://grbio.org/institution/kunming-institute-zoology" xlink:type="simple">KIZ</named-content> 053662 in preservative <bold>A</bold> dorsal view <bold>B</bold> ventral view <bold>C</bold> lateral view of the head <bold>D</bold> ventral view of thigh <bold>E</bold> ventral view of hand <bold>F</bold> ventral view of foot. Photographs by Zhong-Bin Yu.</p></caption><graphic xmlns:xlink="http://www.w3.org/1999/xlink" xlink:href="zookeys-1227-349_article-131357__-g004.jpg" position="float" orientation="portrait" xlink:type="simple" id="oo_1247842.jpg"><uri content-type="original_file" xlink:type="simple">https://binary.pensoft.net/fig/1247842</uri></graphic></fig></tp:treatment-sec><tp:treatment-sec sec-type="description" id="SECID0EYQBG"><title>Secondary sexual characters.</title><p>Adult female specimens have larger body sizes than adult male specimens (<abbrev xmlns:xlink="http://www.w3.org/1999/xlink" xlink:title="Snout-vent length" id="ABBRID0E5QBG" xlink:type="simple">SVL</abbrev> 63.6–64.8 mm vs 56.7–58.6 mm, Table <xref ref-type="table" rid="T1">1</xref>). Adult males possess orange nuptial pads covering the dorsal surface of base of the first finger; absence of vocal sacs in males. Forearms of male are slightly enlarged relative to the upper arms (Fig. <xref ref-type="fig" rid="F3">3</xref>).</p></tp:treatment-sec><tp:treatment-sec sec-type="Morphological variation" id="SECID0EKRBG"><title>Morphological variation.</title><p>The overall morphology of paratypes agrees with the holotype description with the following exceptions. <named-content xmlns:xlink="http://www.w3.org/1999/xlink" content-type="dwc:institutional_code" xlink:title="Museum of the Kunming Institute of Zoology" xlink:href="http://grbio.org/institution/kunming-institute-zoology" xlink:type="simple">KIZ</named-content> 053663 (male): The ground coloration of dorsum vivid green, with larger and more irregular black markings mottled on the dorsal area, scattered with a few yellow spots; complete transverse cross-bars on dorsal surfaces of limbs, cross-bands with distinct yellow edge. <named-content xmlns:xlink="http://www.w3.org/1999/xlink" content-type="dwc:institutional_code" xlink:title="Museum of the Kunming Institute of Zoology" xlink:href="http://grbio.org/institution/kunming-institute-zoology" xlink:type="simple">KIZ</named-content> 053664 (female): compared to holotype and paratypes, larger irregular black markings mottled on dorsal area, scattered with a few yellow spots; complete transverse cross-bars on dorsal surfaces of hindlimbs, cross-bands without distinct yellow edge; flanks present two black specks. <named-content xmlns:xlink="http://www.w3.org/1999/xlink" content-type="dwc:institutional_code" xlink:title="Museum of the Kunming Institute of Zoology" xlink:href="http://grbio.org/institution/kunming-institute-zoology" xlink:type="simple">KIZ</named-content> 053665 (female): compared to other holotype and paratypes, smaller irregular black markings mottled on dorsal area, connected to form reticulations throughout; upper lips with three dark vertical bars; flanks mottled with seven black specks; dorsal surfaces of hindlimbs without complete transverse cross-bars, but scattered with some black specks; complete transverse cross-bars on dorsal surfaces of hindlimbs (Fig. <xref ref-type="fig" rid="F5">5</xref>).</p><fig id="F5" position="float" orientation="portrait"><object-id xmlns:xlink="http://www.w3.org/1999/xlink" content-type="doi" xlink:type="simple">10.3897/zookeys.1227.131357.figure5</object-id><object-id xmlns:xlink="http://www.w3.org/1999/xlink" content-type="zenodo_dep_id" xlink:type="simple">14863905</object-id><object-id xmlns:xlink="http://www.w3.org/1999/xlink" content-type="arpha" xlink:type="simple">8F03F33C-EC18-5890-BB1F-5CB3F2E35BF4</object-id><label>Figure 5.</label><caption><p>Morphological variation. Photographs of different individuals of <italic><tp:taxon-name><tp:taxon-name-part taxon-name-part-type="genus" reg="Amolops">Amolops</tp:taxon-name-part> <tp:taxon-name-part taxon-name-part-type="species" reg="gudao">gudao</tp:taxon-name-part></tp:taxon-name></italic> sp. nov. from the type locality, Baihualing, Longyang, Yunnan, showing <bold>A</bold><named-content xmlns:xlink="http://www.w3.org/1999/xlink" content-type="dwc:institutional_code" xlink:title="Museum of the Kunming Institute of Zoology" xlink:href="http://grbio.org/institution/kunming-institute-zoology" xlink:type="simple">KIZ</named-content> 053663 (male) <bold>B</bold><named-content xmlns:xlink="http://www.w3.org/1999/xlink" content-type="dwc:institutional_code" xlink:title="Museum of the Kunming Institute of Zoology" xlink:href="http://grbio.org/institution/kunming-institute-zoology" xlink:type="simple">KIZ</named-content> 053664 (female) <bold>C</bold><named-content xmlns:xlink="http://www.w3.org/1999/xlink" content-type="dwc:institutional_code" xlink:title="Museum of the Kunming Institute of Zoology" xlink:href="http://grbio.org/institution/kunming-institute-zoology" xlink:type="simple">KIZ</named-content> 053665 (female). Photographs by Zhong-Bin Yu.</p></caption><graphic xmlns:xlink="http://www.w3.org/1999/xlink" xlink:href="zookeys-1227-349_article-131357__-g005.jpg" position="float" orientation="portrait" xlink:type="simple" id="oo_1247843.jpg"><uri content-type="original_file" xlink:type="simple">https://binary.pensoft.net/fig/1247843</uri></graphic></fig></tp:treatment-sec><tp:treatment-sec sec-type="distribution" id="SECID0EKTBG"><title>Distribution.</title><p>Currently, this species is only known from Baihualing village, Longyang, Yunnan, China.</p></tp:treatment-sec><tp:treatment-sec sec-type="ecology" id="SECID0EPTBG"><title>Ecology and habitat.</title><p>This nocturnal species inhabits wide and swift mountain streams. There were many large stones covered with moss in the stream. The frog was observed squatting on big rocks in the streams or on banks during our survey from 21:00 to 24:00 in July. When disturbed, it immediately jumps into the water. The vegetation on both sides of the stream was dense, surrounded by broad-leaved forests and bamboo forests. The adults were only found on July 19. The adult males displayed orange nuptial pads and the females were gravid during specimen collection. The tadpoles of this species were found on July 8 at the collection site. Therefore, we speculate that the breeding season of this species occurs around July-August. This species is sympatric with <italic><tp:taxon-name><tp:taxon-name-part taxon-name-part-type="genus" reg="Amolops">A.</tp:taxon-name-part> <tp:taxon-name-part taxon-name-part-type="species" reg="viridimaculatus">viridimaculatus</tp:taxon-name-part></tp:taxon-name></italic> (Jiang, 1983) and its congeners. The new species was also found in sympatry with <italic><tp:taxon-name><tp:taxon-name-part taxon-name-part-type="genus" reg="Leptobrachella">Leptobrachella</tp:taxon-name-part> <tp:taxon-name-part taxon-name-part-type="species" reg="alpina">alpina</tp:taxon-name-part></tp:taxon-name></italic> (Fei, Ye &amp; Li, 1990), <italic><tp:taxon-name><tp:taxon-name-part taxon-name-part-type="genus" reg="Oreolalax">Oreolalax</tp:taxon-name-part> <tp:taxon-name-part taxon-name-part-type="species" reg="jingdongensis">jingdongensis</tp:taxon-name-part></tp:taxon-name></italic> (Ma, Yang &amp; Li, 1983), <italic><tp:taxon-name><tp:taxon-name-part taxon-name-part-type="genus" reg="Bufo">Bufo</tp:taxon-name-part> <tp:taxon-name-part taxon-name-part-type="species" reg="tuberospinius">tuberospinius</tp:taxon-name-part></tp:taxon-name></italic> (Yang, Liu &amp; Rao, 1996), <italic><tp:taxon-name><tp:taxon-name-part taxon-name-part-type="genus" reg="Boulenophrys">Boulenophrys</tp:taxon-name-part> <tp:taxon-name-part taxon-name-part-type="species" reg="lushuiensis">lushuiensis</tp:taxon-name-part></tp:taxon-name></italic> (Shi, Li, Zhu, Jiang, Jiang &amp; Wang, 2021), <italic><tp:taxon-name><tp:taxon-name-part taxon-name-part-type="genus" reg="Leptobrachium">Leptobrachium</tp:taxon-name-part> <tp:taxon-name-part taxon-name-part-type="species" reg="huashen">huashen</tp:taxon-name-part></tp:taxon-name></italic> Fei &amp; Ye, 2005, <italic><tp:taxon-name><tp:taxon-name-part taxon-name-part-type="genus" reg="Nanorana">Nanorana</tp:taxon-name-part> <tp:taxon-name-part taxon-name-part-type="species" reg="yunnanensis">yunnanensis</tp:taxon-name-part></tp:taxon-name></italic> (Anderson, 1879), and <italic><tp:taxon-name><tp:taxon-name-part taxon-name-part-type="genus" reg="Zhangixalus">Zhangixalus</tp:taxon-name-part> <tp:taxon-name-part taxon-name-part-type="species" reg="burmanus">burmanus</tp:taxon-name-part></tp:taxon-name></italic> (Andersson, 1939).</p></tp:treatment-sec><tp:treatment-sec sec-type="comparisons" id="SECID0ENWBG"><title>Comparisons.</title><p>The new species was compared with the other species of the <italic><tp:taxon-name><tp:taxon-name-part taxon-name-part-type="genus" reg="Amolops">A.</tp:taxon-name-part> <tp:taxon-name-part taxon-name-part-type="species" reg="viridimaculatus">viridimaculatus</tp:taxon-name-part></tp:taxon-name></italic> species group (Suppl. material <xref ref-type="supplementary-material" rid="S3">3</xref>; <xref ref-type="bibr" rid="B2">Andersson 1938</xref>; <xref ref-type="bibr" rid="B3">Biju et al. 2010</xref>; <xref ref-type="bibr" rid="B23">Nidup et al. 2016</xref>; <xref ref-type="bibr" rid="B26">Qi et al. 2019</xref>; <xref ref-type="bibr" rid="B5">Che et al. 2020</xref>; <xref ref-type="bibr" rid="B20">Mahony et al. 2022</xref>; <xref ref-type="bibr" rid="B28">Saikia et al. 2022</xref>; <xref ref-type="bibr" rid="B13">Hou et al. 2023</xref>; <xref ref-type="bibr" rid="B36">Wu et al. 2024a</xref>).</p><p><italic><tp:taxon-name><tp:taxon-name-part taxon-name-part-type="genus" reg="Amolops">Amolops</tp:taxon-name-part> <tp:taxon-name-part taxon-name-part-type="species" reg="gudao">gudao</tp:taxon-name-part></tp:taxon-name></italic> sp. nov. is significantly different from <italic><tp:taxon-name><tp:taxon-name-part taxon-name-part-type="genus" reg="Amolops">A.</tp:taxon-name-part> <tp:taxon-name-part taxon-name-part-type="species" reg="wangyali">wangyali</tp:taxon-name-part></tp:taxon-name></italic> by smaller body size, male <abbrev xmlns:xlink="http://www.w3.org/1999/xlink" xlink:title="Snout-vent length" id="ABBRID0E5YBG" xlink:type="simple">SVL</abbrev> 56.7–58.6 mm and female <abbrev xmlns:xlink="http://www.w3.org/1999/xlink" xlink:title="Snout-vent length" id="ABBRID0ECZBG" xlink:type="simple">SVL</abbrev> 63.6–64.8 mm (vs <abbrev xmlns:xlink="http://www.w3.org/1999/xlink" xlink:title="Snout-vent length" id="ABBRID0EGZBG" xlink:type="simple">SVL</abbrev> 71.4–76.7 mm in males and 80.5–89.6 mm in females), rictal gland absent (vs a distinct patch of rictal glands at rear of jaw on either side), iris distinctly bicolored, green in upper 1/4 and reddish brown in lower 3/4, black reticulations throughout (vs pupil with near continuous pale metallic green border, remaining iris mottled metallic green and chocolate brown, more green than brown on dorsal 1/3 and ventral most portions of iris), male with orange nuptial pad at the base of first finger (vs nuptial pads yellowish-gray dorsally, dark gray ventrally); from <italic><tp:taxon-name><tp:taxon-name-part taxon-name-part-type="genus" reg="Amolops">A.</tp:taxon-name-part> <tp:taxon-name-part taxon-name-part-type="species" reg="chanakya">chanakya</tp:taxon-name-part></tp:taxon-name></italic> by smaller adult male size, male <abbrev xmlns:xlink="http://www.w3.org/1999/xlink" xlink:title="Snout-vent length" id="ABBRID0EVZBG" xlink:type="simple">SVL</abbrev> 56.7–58.6 mm (vs 76.4 mm), supratympanic fold indistinct (vs supratympanic fold strong), the ground coloration of dorsum vivid green, interspersed with irregular black spots (vs dorsal color dull brick-red, spotted with irregular cocoa-brown spots, these cocoa-brown spots enclosing a number of smaller dull brick-red spots), absence of vocal sacs in males (vs vocal sac externally visible); from <italic><tp:taxon-name><tp:taxon-name-part taxon-name-part-type="genus" reg="Amolops">A.</tp:taxon-name-part> <tp:taxon-name-part taxon-name-part-type="species" reg="tawang">tawang</tp:taxon-name-part></tp:taxon-name></italic> by smaller adult male size, male <abbrev xmlns:xlink="http://www.w3.org/1999/xlink" xlink:title="Snout-vent length" id="ABBRID0EE1BG" xlink:type="simple">SVL</abbrev> 56.7–58.6 mm (vs 82.5 mm), tibiotarsal articulation of adpressed limb reaching the anterior corner of eye (vs tibio-tarsal articulation reaches to snout), supratympanic fold indistinct (vs supratympanic fold strong), the ground coloration of dorsum vivid green, interspersed with irregular black spots (vs dorsal color olive-green, spotted with large, irregular shaped dark-brown spots, brown spots enclosing a number of small olive-green dots), absence of vocal sacs in males (vs vocal sac faintly visible); from <italic><tp:taxon-name><tp:taxon-name-part taxon-name-part-type="genus" reg="Amolops">A.</tp:taxon-name-part> <tp:taxon-name-part taxon-name-part-type="species" reg="kaulbacki">kaulbacki</tp:taxon-name-part></tp:taxon-name></italic> by smaller body size, male <abbrev xmlns:xlink="http://www.w3.org/1999/xlink" xlink:title="Snout-vent length" id="ABBRID0ET1BG" xlink:type="simple">SVL</abbrev> 56.7–58.6 mm and female <abbrev xmlns:xlink="http://www.w3.org/1999/xlink" xlink:title="Snout-vent length" id="ABBRID0EX1BG" xlink:type="simple">SVL</abbrev> 63.6–64.8 mm (vs <abbrev xmlns:xlink="http://www.w3.org/1999/xlink" xlink:title="Snout-vent length" id="ABBRID0E21BG" xlink:type="simple">SVL</abbrev> 72.6–82.6 mm in males and 82.7–87.2 mm in females), tibiotarsal articulation of adpressed limb reaching the anterior corner of eye (vs tibio-tarsal articulation reaches to the tip of snout), iris distinctly bicolored, green in upper 1/4 and reddish brown in lower 3/4 (vs iris vivid green with irregular dark patterns), discontinuous glandular dorsolateral fold (vs absent); from <italic><tp:taxon-name><tp:taxon-name-part taxon-name-part-type="genus" reg="Amolops">A.</tp:taxon-name-part> <tp:taxon-name-part taxon-name-part-type="species" reg="viridimaculatus">viridimaculatus</tp:taxon-name-part></tp:taxon-name></italic> by smaller body size, male <abbrev xmlns:xlink="http://www.w3.org/1999/xlink" xlink:title="Snout-vent length" id="ABBRID0EK2BG" xlink:type="simple">SVL</abbrev> 56.7–58.6 mm and female <abbrev xmlns:xlink="http://www.w3.org/1999/xlink" xlink:title="Snout-vent length" id="ABBRID0EO2BG" xlink:type="simple">SVL</abbrev> 63.6–64.8 mm (vs 72.7–82.3 in males and 83.0–94.3 in females), discontinuous glandular dorsolateral fold (vs absent), the ground coloration of dorsum vivid green, interspersed with irregular black spots (vs dorsum and flank with nearly round green or yellowish green spots, scattered with small green spots); from <italic><tp:taxon-name><tp:taxon-name-part taxon-name-part-type="genus" reg="Amolops">A.</tp:taxon-name-part> <tp:taxon-name-part taxon-name-part-type="species" reg="beibengensis">beibengensis</tp:taxon-name-part></tp:taxon-name></italic> by smaller body size, male <abbrev xmlns:xlink="http://www.w3.org/1999/xlink" xlink:title="Snout-vent length" id="ABBRID0E42BG" xlink:type="simple">SVL</abbrev> 56.7–58.6 mm and female <abbrev xmlns:xlink="http://www.w3.org/1999/xlink" xlink:title="Snout-vent length" id="ABBRID0EB3BG" xlink:type="simple">SVL</abbrev> 63.6–64.8 mm (vs <abbrev xmlns:xlink="http://www.w3.org/1999/xlink" xlink:title="Snout-vent length" id="ABBRID0EF3BG" xlink:type="simple">SVL</abbrev> 75.8 mm male and 90.2–93.2 mm in females), discontinuous glandular dorsolateral fold (vs absent), male with orange nuptial pad at the base of first finger (vs white nuptial pads), supratympanic fold indistinct (vs distinct, wide and thick); from <italic><tp:taxon-name><tp:taxon-name-part taxon-name-part-type="genus" reg="Amolops">A.</tp:taxon-name-part> <tp:taxon-name-part taxon-name-part-type="species" reg="formosus">formosus</tp:taxon-name-part></tp:taxon-name></italic> by smaller adult female size, <abbrev xmlns:xlink="http://www.w3.org/1999/xlink" xlink:title="Snout-vent length" id="ABBRID0EU3BG" xlink:type="simple">SVL</abbrev> 63.6–64.8 mm (vs <abbrev xmlns:xlink="http://www.w3.org/1999/xlink" xlink:title="Snout-vent length" id="ABBRID0EY3BG" xlink:type="simple">SVL</abbrev> 79.4–83.7 mm), glandular dorsolateral fold (vs absent), male with orange nuptial pad at the base of first finger (vs developed white nuptial pads); from <italic><tp:taxon-name><tp:taxon-name-part taxon-name-part-type="genus" reg="Amolops">A.</tp:taxon-name-part> <tp:taxon-name-part taxon-name-part-type="species" reg="himalayanus">himalayanus</tp:taxon-name-part></tp:taxon-name></italic> by smaller body size, male <abbrev xmlns:xlink="http://www.w3.org/1999/xlink" xlink:title="Snout-vent length" id="ABBRID0EH4BG" xlink:type="simple">SVL</abbrev> 56.7–58.6 mm and female <abbrev xmlns:xlink="http://www.w3.org/1999/xlink" xlink:title="Snout-vent length" id="ABBRID0EL4BG" xlink:type="simple">SVL</abbrev> 63.6–64.8 mm (vs <abbrev xmlns:xlink="http://www.w3.org/1999/xlink" xlink:title="Snout-vent length" id="ABBRID0EP4BG" xlink:type="simple">SVL</abbrev> 72.8–76.7 mm males and 80.5–89.0 mm in females), vocal sac absent in males (vs externally visible vocal sacs present), the ground coloration of dorsum vivid green, interspersed with irregular black spots (vs dark brown, interspersed with irregular yellow spots); from <italic><tp:taxon-name><tp:taxon-name-part taxon-name-part-type="genus" reg="Amolops">A.</tp:taxon-name-part> <tp:taxon-name-part taxon-name-part-type="species" reg="pallasitatus">pallasitatus</tp:taxon-name-part></tp:taxon-name></italic> by smaller adult female size, female <abbrev xmlns:xlink="http://www.w3.org/1999/xlink" xlink:title="Snout-vent length" id="ABBRID0E54BG" xlink:type="simple">SVL</abbrev> 63.6–64.8 mm (vs 70.6–72.3 mm in females), glandular dorsolateral fold (vs absent), the ground coloration of dorsum vivid green, interspersed with irregular black spots (vs dorsum yellow-green, with irregular dark brown blotches without margins), rictal gland absent (vs rictal gland prominent and ellipsoidal); from <italic><tp:taxon-name><tp:taxon-name-part taxon-name-part-type="genus" reg="Amolops">A.</tp:taxon-name-part> <tp:taxon-name-part taxon-name-part-type="species" reg="yangi">yangi</tp:taxon-name-part></tp:taxon-name></italic> by larger body size, male <abbrev xmlns:xlink="http://www.w3.org/1999/xlink" xlink:title="Snout-vent length" id="ABBRID0EN5BG" xlink:type="simple">SVL</abbrev> 56.7–58.6 mm and female <abbrev xmlns:xlink="http://www.w3.org/1999/xlink" xlink:title="Snout-vent length" id="ABBRID0ER5BG" xlink:type="simple">SVL</abbrev> 63.6–64.8 mm (vs <abbrev xmlns:xlink="http://www.w3.org/1999/xlink" xlink:title="Snout-vent length" id="ABBRID0EV5BG" xlink:type="simple">SVL</abbrev> 46.3–51.8 mm males and 51.5 mm in female), three metacarpal tubercles, inner metacarpal tubercle long, outer metacarpal tubercle relatively small, oval, median one rounded (vs inner metacarpal tubercle rounded, outer metacarpal tubercle indistinct), a black stripe below edge of the canthus rostralis extending from the nostril across the eyes, along dorsolateral glandular folds to near vent (vs a black stripe below edge of the canthus rostralis extending from the snout tip across the eyes, to the anterior edge of supratympanic fold), toes with narrow lateral fringes, toe IV and postaxial side of toe V relatively wider (vs narrow lateral fringes of preaxial side of toe I and postaxial side of toe V); from <italic><tp:taxon-name><tp:taxon-name-part taxon-name-part-type="genus" reg="Amolops">A.</tp:taxon-name-part> <tp:taxon-name-part taxon-name-part-type="species" reg="longimanus">longimanus</tp:taxon-name-part></tp:taxon-name></italic> by larger body size, male <abbrev xmlns:xlink="http://www.w3.org/1999/xlink" xlink:title="Snout-vent length" id="ABBRID0EE6BG" xlink:type="simple">SVL</abbrev> 56.7–58.6 mm and female <abbrev xmlns:xlink="http://www.w3.org/1999/xlink" xlink:title="Snout-vent length" id="ABBRID0EI6BG" xlink:type="simple">SVL</abbrev> 63.6–64.8 mm (vs <abbrev xmlns:xlink="http://www.w3.org/1999/xlink" xlink:title="Snout-vent length" id="ABBRID0EM6BG" xlink:type="simple">SVL</abbrev> 30 mm), eye diameter (<abbrev xmlns:xlink="http://www.w3.org/1999/xlink" xlink:title="eye diameter" id="ABBRID0EQ6BG" xlink:type="simple">ED</abbrev>/<abbrev xmlns:xlink="http://www.w3.org/1999/xlink" xlink:title="snout length" id="ABBRID0EU6BG" xlink:type="simple">SL</abbrev> 70.9%–75.9%) shorter than snout length (vs snout approximately as long as the eye diameter, <abbrev xmlns:xlink="http://www.w3.org/1999/xlink" xlink:title="eye diameter" id="ABBRID0EY6BG" xlink:type="simple">ED</abbrev>/<abbrev xmlns:xlink="http://www.w3.org/1999/xlink" xlink:title="snout length" id="ABBRID0E36BG" xlink:type="simple">SL</abbrev> 97.7%), nostrils closer to anterior corner of eye than to tip of snout (vs nostrils a little nearer to tip of snout than the eye), hand length ~ 2/3 of forelimb (vs the hand nearly 1/2 length of the whole forelimb); from <italic><tp:taxon-name><tp:taxon-name-part taxon-name-part-type="genus" reg="Amolops">A.</tp:taxon-name-part> <tp:taxon-name-part taxon-name-part-type="species" reg="medogensis">medogensis</tp:taxon-name-part></tp:taxon-name></italic> by smaller body size, male <abbrev xmlns:xlink="http://www.w3.org/1999/xlink" xlink:title="Snout-vent length" id="ABBRID0EMAAI" xlink:type="simple">SVL</abbrev> 56.7–58.6 mm and female <abbrev xmlns:xlink="http://www.w3.org/1999/xlink" xlink:title="Snout-vent length" id="ABBRID0EQAAI" xlink:type="simple">SVL</abbrev> 63.6–64.8 mm (vs <abbrev xmlns:xlink="http://www.w3.org/1999/xlink" xlink:title="Snout-vent length" id="ABBRID0EUAAI" xlink:type="simple">SVL</abbrev> 95.0 mm males and 72.4–96.9 mm in females), supratympanic fold indistinct (vs distinct, wide and thick), tibiotarsal articulation of adpressed limb reaching the anterior corner of eye (vs beyond tip of snout), circummarginal grooves present on discs of outer three fingers, absent on first finger (vs discs of all fingers with circummarginal grooves); from <italic><tp:taxon-name><tp:taxon-name-part taxon-name-part-type="genus" reg="Amolops">A.</tp:taxon-name-part> <tp:taxon-name-part taxon-name-part-type="species" reg="wangyufani">wangyufani</tp:taxon-name-part></tp:taxon-name></italic> by smaller body size, male <abbrev xmlns:xlink="http://www.w3.org/1999/xlink" xlink:title="Snout-vent length" id="ABBRID0EDBAI" xlink:type="simple">SVL</abbrev> 56.7–58.6 mm and female <abbrev xmlns:xlink="http://www.w3.org/1999/xlink" xlink:title="Snout-vent length" id="ABBRID0EHBAI" xlink:type="simple">SVL</abbrev> 63.6–64.8 mm (vs <abbrev xmlns:xlink="http://www.w3.org/1999/xlink" xlink:title="Snout-vent length" id="ABBRID0ELBAI" xlink:type="simple">SVL</abbrev> 68.3–69.0 mm males and 83.4 mm in female), discontinuous glandular dorsolateral fold (vs absent), tibiotarsal articulation of adpressed limb reaching the anterior corner of eye (vs beyond tip of snout), the ground coloration of dorsum vivid green, interspersed with irregular black spots (vs brown dorsal color, head and body with green markings), male with orange nuptial pad at the base of first finger (vs pale gray nuptial pads); from <italic><tp:taxon-name><tp:taxon-name-part taxon-name-part-type="genus" reg="Amolops">A.</tp:taxon-name-part> <tp:taxon-name-part taxon-name-part-type="species" reg="nidorbellus">nidorbellus</tp:taxon-name-part></tp:taxon-name></italic> by smaller body size, male <abbrev xmlns:xlink="http://www.w3.org/1999/xlink" xlink:title="Snout-vent length" id="ABBRID0E1BAI" xlink:type="simple">SVL</abbrev> 56.7–58.6 mm and female <abbrev xmlns:xlink="http://www.w3.org/1999/xlink" xlink:title="Snout-vent length" id="ABBRID0E5BAI" xlink:type="simple">SVL</abbrev> 63.6–64.8 mm (vs <abbrev xmlns:xlink="http://www.w3.org/1999/xlink" xlink:title="Snout-vent length" id="ABBRID0ECCAI" xlink:type="simple">SVL</abbrev> 76.4–82.3 mm males and 85.4–98.0 mm in females), the ground coloration of dorsum vivid green, interspersed with irregular black spots (vs dorsally brown with small irregularly arranged cobalt green spots), tympanum indistinct (vs distinct).</p><sec sec-type="﻿Etymology" id="SECID0EGCAI"><title>﻿Etymology</title><p>Baihualing, where the new species occurs, lies on the historical passage of the famous Southern Silk Road. The specific epithet <italic><tp:taxon-name><tp:taxon-name-part taxon-name-part-type="genus" reg="Amolops"/><tp:taxon-name-part taxon-name-part-type="species" reg="gudao">gudao</tp:taxon-name-part></tp:taxon-name></italic> is derived from the Chinese alternative name for the Southern Silk Road. We propose the English common name Gudao Cascade Frog and the Chinese common name Gǔ Dào Tuān Wā (古道湍蛙).</p></sec></tp:treatment-sec><tp:treatment-sec><!--Section generated to contain objects referenced in tp:taxon-treatment.--><fig id="F1" position="float" orientation="portrait"><object-id xmlns:xlink="http://www.w3.org/1999/xlink" content-type="doi" xlink:type="simple">10.3897/zookeys.1227.131357.figure1</object-id><object-id xmlns:xlink="http://www.w3.org/1999/xlink" content-type="zenodo_dep_id" xlink:type="simple">14863895</object-id><object-id xmlns:xlink="http://www.w3.org/1999/xlink" content-type="arpha" xlink:type="simple">83FB2476-E448-5BEC-9744-73AA0BFAB05F</object-id><label>Figure 1.</label><caption><p>Map showing the type locality of <italic><tp:taxon-name><tp:taxon-name-part taxon-name-part-type="genus" reg="Amolops">Amolops</tp:taxon-name-part> <tp:taxon-name-part taxon-name-part-type="species" reg="gudao">gudao</tp:taxon-name-part></tp:taxon-name></italic> sp. nov.</p></caption><graphic xmlns:xlink="http://www.w3.org/1999/xlink" xlink:href="zookeys-1227-349_article-131357__-g001.jpg" position="float" orientation="portrait" xlink:type="simple" id="oo_1247839.jpg"><uri content-type="original_file" xlink:type="simple">https://binary.pensoft.net/fig/1247839</uri></graphic></fig><fig id="F2" position="float" orientation="portrait"><object-id xmlns:xlink="http://www.w3.org/1999/xlink" content-type="doi" xlink:type="simple">10.3897/zookeys.1227.131357.figure2</object-id><object-id xmlns:xlink="http://www.w3.org/1999/xlink" content-type="zenodo_dep_id" xlink:type="simple">14863897</object-id><object-id xmlns:xlink="http://www.w3.org/1999/xlink" content-type="arpha" xlink:type="simple">EE65A6F4-1C34-5211-8D16-9E91D5FB4514</object-id><label>Figure 2.</label><caption><p>Phylogram of <italic><tp:taxon-name><tp:taxon-name-part taxon-name-part-type="genus" reg="Amolops">Amolops</tp:taxon-name-part></tp:taxon-name></italic> inferred from three mtDNA gene fragments (<abbrev xmlns:xlink="http://www.w3.org/1999/xlink" xlink:title="mitochondrial 16S rRNA gene" id="ABBRID0EILAE" xlink:type="simple">16S rRNA</abbrev>, <italic><abbrev xmlns:xlink="http://www.w3.org/1999/xlink" xlink:title="cytochrome oxidase subunit I" id="ABBRID0ENLAE" xlink:type="simple">COI</abbrev></italic>, and <italic><abbrev xmlns:xlink="http://www.w3.org/1999/xlink" xlink:title="NADH dehydrogenase subunit 2" id="ABBRID0ESLAE" xlink:type="simple">ND2</abbrev></italic>). Node values with Bayesian posterior probabilities (BPP) &lt; 0.95/Bootstrap support (BS) &lt; 70 are not shown. A “–” denotes Bayesian posterior probabilities (BPP) &lt; 0.95 and bootstrap support (BS) &lt; 70. New samples for the present study are indicated in red font. The “*” indicates that the sequences are derived from the holotype or paratype. Outgroup taxa not shown.</p></caption><graphic xmlns:xlink="http://www.w3.org/1999/xlink" xlink:href="zookeys-1227-349_article-131357__-g002.jpg" position="float" orientation="portrait" xlink:type="simple" id="oo_1247840.jpg"><uri content-type="original_file" xlink:type="simple">https://binary.pensoft.net/fig/1247840</uri></graphic></fig><supplementary-material xmlns:xlink="http://www.w3.org/1999/xlink" id="S3" position="float" orientation="portrait" xlink:type="simple"><object-id content-type="doi" xlink:type="simple">10.3897/zookeys.1227.131357.suppl3</object-id><object-id content-type="zenodo_dep_id" xlink:type="simple">14864078</object-id><object-id content-type="arpha" xlink:type="simple">E3DA3727-5E1E-50AC-BCD3-97CF0B4FEB5E</object-id><label>Supplementary material 3</label><caption><p>Selected diagnostic characters for species described herein and species in <italic><tp:taxon-name><tp:taxon-name-part taxon-name-part-type="genus" reg="Amolops">Amolops</tp:taxon-name-part> <tp:taxon-name-part taxon-name-part-type="species" reg="viridimaculatus">viridimaculatus</tp:taxon-name-part></tp:taxon-name></italic> group</p></caption><statement content-type="dataType"><label>Data type</label><p>xlsx</p></statement><statement content-type="notes"><label>Explanation note</label><p>The morphological characters are based on mainly the following literature: <xref ref-type="bibr" rid="B2">Andersson 1938</xref>; <xref ref-type="bibr" rid="B3">Biju et al. 2010</xref>.</p></statement><media xlink:href="zookeys-1227-349_article-131357__-s003.xlsx" mimetype="application" mime-subtype="vnd.ms-excel" position="float" orientation="portrait" xlink:type="simple" id="oo_1560551.xlsx"><uri content-type="original_file" xlink:type="simple">https://binary.pensoft.net/file/1560551</uri></media><permissions><license xlink:type="simple"><license-p>This dataset is made available under the Open Database License (http://opendatacommons.org/licenses/odbl/1.0/). The Open Database License (ODbL) is a license agreement intended to allow users to freely share, modify, and use this Dataset while maintaining this same freedom for others, provided that the original source and author(s) are credited.</license-p></license></permissions><attrib specific-use="authors">Yun-He Wu, Zhong-Bin Yu, Felista Kasyoka Kilunda, Chen-Qi Lu, Jia-Hua Li, Yun-Peng Li, Yi-Juan Shi, Jing Che</attrib></supplementary-material></tp:treatment-sec><ref-list><ref id="B2"><mixed-citation xmlns:xlink="http://www.w3.org/1999/xlink" xlink:type="simple"><person-group><name name-style="western"><surname>Andersson</surname><given-names>LG</given-names></name></person-group> (<year>1938</year>) <article-title>Batrachians from Burma collected by Dr. R. Malaise, and from Bolivia and Ecuador collected by Dr. C. Hammarlund.</article-title><source>Arkiv för Zoologi</source><volume>30</volume>(<issue>23</issue>): <fpage>1</fpage>–<lpage>24</lpage>.</mixed-citation></ref><ref id="B3"><mixed-citation xmlns:xlink="http://www.w3.org/1999/xlink" xlink:type="simple"><person-group><name name-style="western"><surname>Biju</surname><given-names>SD</given-names></name><name name-style="western"><surname>Mahony</surname><given-names>S</given-names></name><name name-style="western"><surname>Kamei</surname><given-names>RG</given-names></name></person-group> (<year>2010</year>) <article-title>Description of two new species of torrent frog, <italic><tp:taxon-name><tp:taxon-name-part taxon-name-part-type="genus">Amolops</tp:taxon-name-part></tp:taxon-name></italic> Cope (<tp:taxon-name><tp:taxon-name-part taxon-name-part-type="order">Anura</tp:taxon-name-part></tp:taxon-name>: <tp:taxon-name><tp:taxon-name-part taxon-name-part-type="family">Ranidae</tp:taxon-name-part></tp:taxon-name>) from a degrading forest in the northeast Indian state of Nagaland.</article-title><source>Zootaxa</source><volume>2408</volume>(<issue>1</issue>): <fpage>31</fpage>–<lpage>46</lpage>. <ext-link xlink:href="10.11646/zootaxa.2408.1.2" ext-link-type="doi" xlink:type="simple">https://doi.org/10.11646/zootaxa.2408.1.2</ext-link></mixed-citation></ref><ref id="B23"><mixed-citation xmlns:xlink="http://www.w3.org/1999/xlink" xlink:type="simple"><person-group><name name-style="western"><surname>Nidup</surname><given-names>T</given-names></name><name name-style="western"><surname>Gyeltshen</surname><given-names>D</given-names></name><name name-style="western"><surname>Penjor</surname><given-names>SD</given-names></name><name name-style="western"><surname>Pearch</surname><given-names>MJ</given-names></name></person-group> (<year>2016</year>) <article-title>The first record of <italic><tp:taxon-name><tp:taxon-name-part taxon-name-part-type="genus">Amolops</tp:taxon-name-part> <tp:taxon-name-part taxon-name-part-type="species">himalayanus</tp:taxon-name-part></tp:taxon-name></italic> (<tp:taxon-name><tp:taxon-name-part taxon-name-part-type="order">Anura</tp:taxon-name-part></tp:taxon-name>: <tp:taxon-name><tp:taxon-name-part taxon-name-part-type="family">Ranidae</tp:taxon-name-part></tp:taxon-name>) from Bhutan.</article-title><source>The Herpetological Bulletin</source><volume>136</volume>: <fpage>13</fpage>–<lpage>18</lpage>.</mixed-citation></ref><ref id="B26"><mixed-citation xmlns:xlink="http://www.w3.org/1999/xlink" xlink:type="simple"><person-group><name name-style="western"><surname>Qi</surname><given-names>S</given-names></name><name name-style="western"><surname>Zhou</surname><given-names>Z</given-names></name><name name-style="western"><surname>Lyu</surname><given-names>Z</given-names></name><name name-style="western"><surname>Lu</surname><given-names>Y</given-names></name><name name-style="western"><surname>Wan</surname><given-names>H</given-names></name><name name-style="western"><surname>Hou</surname><given-names>M</given-names></name><name name-style="western"><surname>Guo</surname><given-names>K</given-names></name><name name-style="western"><surname>Li</surname><given-names>P</given-names></name></person-group> (<year>2019</year>) <article-title>Description of a new species of <italic><tp:taxon-name><tp:taxon-name-part taxon-name-part-type="genus">Amolops</tp:taxon-name-part></tp:taxon-name></italic> (<tp:taxon-name><tp:taxon-name-part taxon-name-part-type="order">Anura</tp:taxon-name-part></tp:taxon-name>: <tp:taxon-name><tp:taxon-name-part taxon-name-part-type="family">Ranidae</tp:taxon-name-part></tp:taxon-name>) from Tibet, China.</article-title><source>Asian Herpetological Research</source><volume>10</volume>(<issue>4</issue>): <fpage>219</fpage>–<lpage>229</lpage>. <ext-link xlink:href="10.16373/j.cnki.ahr.190016" ext-link-type="doi" xlink:type="simple">https://doi.org/10.16373/j.cnki.ahr.190016</ext-link></mixed-citation></ref><ref id="B5"><mixed-citation xmlns:xlink="http://www.w3.org/1999/xlink" xlink:type="simple"><person-group><name name-style="western"><surname>Che</surname><given-names>J</given-names></name><name name-style="western"><surname>Jiang</surname><given-names>K</given-names></name><name name-style="western"><surname>Yan</surname><given-names>F</given-names></name><name name-style="western"><surname>Zhang</surname><given-names>YP</given-names></name></person-group> (<year>2020</year>) <source>Amphibians and Reptiles of Tibet – Diversity and Evolution.</source><publisher-name>Science Press</publisher-name>, <publisher-loc>Beijing</publisher-loc>, <size units="page">803 pp</size>. [in Chinese]</mixed-citation></ref><ref id="B20"><mixed-citation xmlns:xlink="http://www.w3.org/1999/xlink" xlink:type="simple"><person-group><name name-style="western"><surname>Mahony</surname><given-names>S</given-names></name><name name-style="western"><surname>Nidup</surname><given-names>T</given-names></name><name name-style="western"><surname>Streicher</surname><given-names>JW</given-names></name><name name-style="western"><surname>Teeling</surname><given-names>EC</given-names></name><name name-style="western"><surname>Kamei</surname><given-names>RG</given-names></name></person-group> (<year>2022</year>) <article-title>A review of torrent frogs (<italic><tp:taxon-name><tp:taxon-name-part taxon-name-part-type="genus">Amolops</tp:taxon-name-part></tp:taxon-name></italic>: <tp:taxon-name><tp:taxon-name-part taxon-name-part-type="family">Ranidae</tp:taxon-name-part></tp:taxon-name>) from Bhutan, the description of a new species, and reassessment of the taxonomic validity of some <italic><tp:taxon-name><tp:taxon-name-part taxon-name-part-type="genus">A.</tp:taxon-name-part> <tp:taxon-name-part taxon-name-part-type="species">viridimaculatus</tp:taxon-name-part></tp:taxon-name></italic> group species aided by archival DNA sequences of century-old type specimens.</article-title><source>Herpetological Journal</source><volume>32</volume>: <fpage>142</fpage>–<lpage>175</lpage>. <ext-link xlink:href="10.33256/32.3.142175" ext-link-type="doi" xlink:type="simple">https://doi.org/10.33256/32.3.142175</ext-link></mixed-citation></ref><ref id="B28"><mixed-citation xmlns:xlink="http://www.w3.org/1999/xlink" xlink:type="simple"><person-group><name name-style="western"><surname>Saikia</surname><given-names>B</given-names></name><name name-style="western"><surname>Laskar</surname><given-names>MA</given-names></name><name name-style="western"><surname>Dinesh</surname><given-names>KP</given-names></name><name name-style="western"><surname>Shabnam</surname><given-names>A</given-names></name><name name-style="western"><surname>Sinha</surname><given-names>B</given-names></name></person-group> (<year>2022</year>) <article-title>Description of two new species of <italic><tp:taxon-name><tp:taxon-name-part taxon-name-part-type="genus">Amolops</tp:taxon-name-part></tp:taxon-name></italic> (<tp:taxon-name><tp:taxon-name-part taxon-name-part-type="order">Anura</tp:taxon-name-part></tp:taxon-name>: <tp:taxon-name><tp:taxon-name-part taxon-name-part-type="family">Ranidae</tp:taxon-name-part></tp:taxon-name>) from Arunachal Pradesh, Northeast India under the morphological ‘<italic>Viridimaculatus</italic> species group’.</article-title><source>Records of the Zoological Survey of India</source><volume>122</volume>: <fpage>247</fpage>–<lpage>266</lpage>. <ext-link xlink:href="10.26515/rzsi/v122/i3/2022/169417" ext-link-type="doi" xlink:type="simple">https://doi.org/10.26515/rzsi/v122/i3/2022/169417</ext-link></mixed-citation></ref><ref id="B13"><mixed-citation xmlns:xlink="http://www.w3.org/1999/xlink" xlink:type="simple"><person-group><name name-style="western"><surname>Hou</surname><given-names>M</given-names></name><name name-style="western"><surname>Yu</surname><given-names>GH</given-names></name><name name-style="western"><surname>Liu</surname><given-names>XL</given-names></name><name name-style="western"><surname>Liu</surname><given-names>S</given-names></name><name name-style="western"><surname>Wang</surname><given-names>B</given-names></name><name name-style="western"><surname>Li</surname><given-names>PP</given-names></name><name name-style="western"><surname>Orlov</surname><given-names>NL</given-names></name></person-group> (<year>2023</year>) <article-title>New Records of <italic><tp:taxon-name><tp:taxon-name-part taxon-name-part-type="genus">Amolops</tp:taxon-name-part> <tp:taxon-name-part taxon-name-part-type="species">kaulbacki</tp:taxon-name-part></tp:taxon-name></italic> specimens from Yunnan Province, China with discussion on species distribution.</article-title><source>Russian Journal of Herpetology</source><volume>30</volume>(<issue>3</issue>): <fpage>144</fpage>–<lpage>166</lpage>. <ext-link xlink:href="10.30906/1026-2296-0-0-0-23" ext-link-type="doi" xlink:type="simple">https://doi.org/10.30906/1026-2296-0-0-0-23</ext-link></mixed-citation></ref><ref id="B36"><mixed-citation xmlns:xlink="http://www.w3.org/1999/xlink" xlink:type="simple"><person-group><name name-style="western"><surname>Wu</surname><given-names>YH</given-names></name><name name-style="western"><surname>Yu</surname><given-names>ZB</given-names></name><name name-style="western"><surname>Lu</surname><given-names>CQ</given-names></name><name name-style="western"><surname>Zhang</surname><given-names>YP</given-names></name><name name-style="western"><surname>Dong</surname><given-names>WJ</given-names></name><name name-style="western"><surname>Liu</surname><given-names>XL</given-names></name><name name-style="western"><surname>Kilunda</surname><given-names>FK</given-names></name><name name-style="western"><surname>Xiong</surname><given-names>Y</given-names></name><name name-style="western"><surname>Jiang</surname><given-names>YF</given-names></name><name name-style="western"><surname>Ouyang</surname><given-names>H</given-names></name><name name-style="western"><surname>Fu</surname><given-names>ZX</given-names></name><name name-style="western"><surname>He</surname><given-names>YB</given-names></name><name name-style="western"><surname>Yuan</surname><given-names>ZY</given-names></name><name name-style="western"><surname>Che</surname><given-names>J</given-names></name></person-group> (<year>2024a</year>) <article-title>A new species of the genus <italic><tp:taxon-name><tp:taxon-name-part taxon-name-part-type="genus">Amolops</tp:taxon-name-part></tp:taxon-name></italic> (<tp:taxon-name><tp:taxon-name-part taxon-name-part-type="class">Amphibia</tp:taxon-name-part></tp:taxon-name>: <tp:taxon-name><tp:taxon-name-part taxon-name-part-type="family">Ranidae</tp:taxon-name-part></tp:taxon-name>) and the first national record of <italic><tp:taxon-name><tp:taxon-name-part taxon-name-part-type="genus">Amolops</tp:taxon-name-part> <tp:taxon-name-part taxon-name-part-type="species">vitreus</tp:taxon-name-part></tp:taxon-name></italic> from China.</article-title><source>Vertebrate Zoology</source><volume>74</volume>: <fpage>343</fpage>–<lpage>357</lpage>. <ext-link xlink:href="10.3897/vz.74.e108013" ext-link-type="doi" xlink:type="simple">https://doi.org/10.3897/vz.74.e108013</ext-link></mixed-citation></ref></ref-list></tp:taxon-treatment>
