# Supplementary material for: ﻿A new species of the genus Amolops (Anura, Ranidae) from the Gaoligong Mountains, China
Source: Zookeys. 2025 Feb 11;1227:349–67. doi: 10.3897/zookeys.1227.131357 (PMC12981243; doi:10.3897/zookeys.1227.131357)
Supplement: Supplementary material 1 — Localities, voucher information, and Genbank accession numbers for all specimens used in this study [file zookeys-1227-349_article-131357__-s001.xls]

## Sheet: Sheet1
Table S1. Localities, voucher information, and Genbank accession numbers for all specimens used in this study. The “*” indicates that the sequences are derived from the holotype or paratype.
ID	Species	Voucher ID	Locality	Genbank Number			References
				16S rRNA	ND2	COI
Ingroup
1	A. viridimaculatus	KIZ 048487	Tengchong, Yunnan, China	MN953731	MN958788	MN961434	Wu et al. (2020)
2	A. viridimaculatus	KIZ 048488	Tengchong, Yunnan, China	MN953732	MN958789	MN961435	Wu et al. (2020)
3	A. viridimaculatus	SCUM050423CHX	Pianma, Yunnan, China	MN953733	MN958790	MN961436	Wu et al. (2020)
4	A. viridimaculatus	KIZ 047020	Pianma, Yunnan, China	MN953735	MN958792	N/A	Wu et al. (2020)
5	A. viridimaculatus	VNMN 010923	Bat Xat, Lao Cai, Vietnam	MZ484725	N/A	N/A	Zhang et al. (2021)
6	A. viridimaculatus	SWFU 004524	Luchun County, Yunnan, China	MZ484730	N/A	N/A	Zhang et al. (2021)
7	A. viridimaculatus	KIZ 053659	Baihualing Village, Longyang, Yunnan, China	PQ815849	N/A	PQ817974	This study
8	A. beibengensis*	KIZ 016397	Medog, Xizang, China	MN953662	MN958721	MN961359	Wu et al. (2020)
9	A. beibengensis	KIZ 011061	Medog, Xizang, China	MN953663	MN958722	MN961360	Wu et al. (2020)
10	A. medogensis*	SYNU 04II6216	Medog, Xizang, China	MN953710	MN958768	MN961412	Wu et al. (2020)
11	A. medogensis*	SYNU 04II6219	Medog, Xizang, China	MN953711	MN958769	MN961413	Wu et al. (2020)
12	A. wangyufani*	KIZ 014067	Zayü, Xizang, China	MN953740	MN958796	MN961440	Wu et al. (2020)
13	A. wangyufani*	KIZ 014068	Zayü, Xizang, China	MN953741	MN958797	MN961441	Wu et al. (2020)
14	A. formosus	KIZ 012533	Gyirong, Xizang, China	MN953682	MN958739	MN961382	Wu et al. (2020)
15	A. formosus	KIZ 012536	Gyirong, Xizang, China	MN953686	MN958743	MN961386	Wu et al. (2020)
16	A. formosus*	BMNH1947.2.4.18	Khasi Hills, Assam, India	N/A	SAMN28238801	SAMN28238801	Mahony et al. (2022)
17	A. himalayanus	KIZ 040227	Mabu, Ilam, Nepal	MN953713	MN958771	MN961415	Wu et al. (2020)
18	A. himalayanus	KIZ 040228	Maimajhuwa, Ilam, Nepal	MN953714	MN958772	MN961416	Wu et al. (2020)
19	A. pallasitatus*	SYNU 1507034	Dinggyê, Xizang, China	MK573816	N/A	N/A	Qi et al. (2019)
20	A. yangi*	KIZ 050788	Fugong, Yunnan, China	PP097200	PP102248	PP097226	Wu et al. (2024)
21	A. yangi*	KIZ 038645	Lushui, Yunnan, China	PP097201	PP102249	PP097227	Wu et al. (2024)
22	A. yangi*	KIZ 038643	Lushui, Yunnan, China	PP097202	PP102250	PP097228	Wu et al. (2024)
23	A. kaulbacki	SCUM050403CHX	Pianma, Yunnan, China	MN953737	MN958794	MN961438	Wu et al. (2020)
24	A. kaulbacki*	BMNH 1940.6.1.1	Pangnamdim, Kachin, Myanmar	SAMn28238803	SAMn28238803	N/A	Mahony et al. (2022)
25	A. wangyali	SCZM 2015.03.28.2	Jere Chhu,Trashigang, Bhutan	ON462447	N/A	N/A	Mahony et al. (2022)
26	A. wangyali	SCZM 2015.03.28.1	Jere Chhu,Trashigang, Bhutan	ON462446	N/A	N/A	Mahony et al. (2022)
27	A. chanakya*	V/A/NERC/ZSI/1771	West Kameng, Arunachal Pradesh, India	ON025582	N/A	N/A	Saikia et al. (2022)
28	A. tawang*	V/A/NERC/ZSI/1772	Tawang, Arunachal Pradesh, India	ON025581	N/A	N/A	Saikia et al. (2022)
29	Amolops gudao sp. nov.	KIZ 053662	Baihualing Village, Longyang, Yunnan, China	PQ815850	PQ815064	PQ817975	This study
30	Amolops gudao sp. nov.	KIZ 053663	Baihualing Village, Longyang, Yunnan, China	PQ815851	PQ815065	PQ817976	This study
31	Amolops gudao sp. nov.	KIZ 053664	Baihualing Village, Longyang, Yunnan, China	PQ815852	PQ815066	PQ817977	This study
32	Amolops gudao sp. nov.	KIZ 053665	Baihualing Village, Longyang, Yunnan, China	PQ815853	PQ815067	PQ817978	This study
Outgroup
33	A. wuyiensis	HDSK 0042	Wuyishan, Fujian, China	MN953742	MN958798	MN961442	Wu et al. (2020)
34	A. spinapectoralis	KIZ 010110	Phong Dien Nature Reserve, Phong Dien District, Thua Thien Hue, Vietnam	MN953769	MN958826	MN961470	Wu et al. (2020)
35	A. marmoratus	FMNH 271696	Wachiratarn Falls, Amphoe Chom Thong, Chiangmai, Thailand	MN953709	MN958767	MN961411	Wu et al. (2020)
36	A. panhai	FMNH 268355	Huay Yang National Park, Prachuap Khiri Khan, Thailand	MN953720	MN958778	MN961421	Wu et al. (2020)
37	A. cremnobatus	KIZ 011622	Puhu National Reserve, Thanh Hoa, Vietnam	MN953673	MN958731	MN961369	Wu et al. (2020)
References
Mahony S, Nidup T, Streicher JW, Teeling EC, Kamei RG (2022) A review of torrent frogs (Amolops: Ranidae) from Bhutan, the description of a new species, and reassessment of the taxonomic validity of some A. viridimaculatus group species aided by archival DNA sequences of century-old type specimens. Herpetological Journal 32(3): 142–175.
Qi S, Zhou Z, Lyu Z, Lu Y, Wan H, Hou, M., Guo K, Li P (2019) Description of a new species of Amolops (Anura: Ranidae) from Tibet, China. Asian Herpetological Research 10(4): 219–229.
Saikia B, Laskar MA, Dinesh KP, Shabnam A., Sinha B (2022) Description of two new species of Amolops (Anura: Ranidae) from Arunachal Pradesh, Northeast India under the morphological ‘Viridimaculatus species group'. Records of the Zoological Survey of India 122(3): 247–266.
Wu YH, Yan F, Stuart BL, Prendini E, Suwannapoom C, Dahn HA, Zhang BL, Cai HX, Xu YB, Jiang K, Chen HM, Lemmon AR, Lemmon EM, Raxworthy CJ, Orlov NL, Murphy RW, Che J (2020) A combined approach of mitochondrial DNA and anchored nuclear phylogenomics sheds light on unrecognized diversity, phylogeny, and historical biogeography of the torrent frogs, genus Amolops (Anura: Ranidae). Molecular Phyloge…
Zhang Y, Rowley JJ, Liu X, Nguyen TT, Nguyen HQ, Tapley B, Nguyen LT, Yang Y, Cutajar T, Zhang Y, Yuan, ZY (2021) Amolops caelumnoctis Rao and Wilkinson, 2007, a junior synonym of A. splendissimus Orlov and Ho, 2007 (Amphibia: Anura: Ranidae). Zootaxa 5057(2): 181–200.
Wu YH, Yu ZB, Lu CQ, Zhang YP, Dong WJ, Liu XL, Kilunda FK, Xiong Y, Jiang YF, Ouyang H, Fu ZX, He YB, Yuan ZY, Che J (2024) A new species of the genus Amolops (Amphibia: Ranidae) and the first national record of Amolops vitreus from China. Vertebrate Zoology, 74: 343–357.
