# Supplementary material for: ﻿A new species of the genus Amolops (Anura, Ranidae) from the Gaoligong Mountains, China
Source: Zookeys. 2025 Feb 11;1227:349–67. doi: 10.3897/zookeys.1227.131357 (PMC12981243; doi:10.3897/zookeys.1227.131357)
Supplement: Supplementary material 2 — Average uncorrected p-distances among the Amolops viridimaculatus group individuals calculated from 16S rRNA gene sequences [file zookeys-1227-349_article-131357__-s002.xls]

## Sheet: MatrixOutput
Table S2. Average uncorrected p-distances among the Amolops viridimaculatus group individuals calculated from 16S rRNA gene sequences.
ID	Species name	1	2	3	4	5	6	7	8	9	10	11	12	13	14	15	16	17	18	19	20	21	22	23	24	25	26	27	28	29	30	31
1	Amolops viridimaculatus KIZ 047020		0	0	0	0.4	0.2	0	0.8	0.8	0.6	0.6	0.7	0.7	0.8	0.8	1	1	1.1	1.1	0.9	0.8	0.8	0.8	0.8	0.7	0.9	0.7	0.8	0.8	0.8	0.8
2	Amolops viridimaculatus KIZ 048487	0		0	0	0.4	0.2	0	0.8	0.8	0.6	0.6	0.7	0.7	0.8	0.8	1	1	1.1	1.1	0.9	0.8	0.8	0.8	0.8	0.7	0.9	0.7	0.8	0.8	0.8	0.8
3	Amolops viridimaculatus KIZ 048488	0	0		0	0.4	0.2	0	0.8	0.8	0.6	0.6	0.7	0.7	0.8	0.8	1	1	1.1	1.1	0.9	0.8	0.8	0.8	0.8	0.7	0.9	0.7	0.8	0.8	0.8	0.8
4	Amolops viridimaculatus KIZ 053659	0	0	0		0.4	0.2	0	0.8	0.8	0.6	0.6	0.7	0.7	0.8	0.8	1	1	1.1	1.1	0.9	0.8	0.8	0.8	0.8	0.7	0.9	0.7	0.8	0.8	0.8	0.8
5	Amolops viridimaculatus VNMN 010923	0.5	0.5	0.5	0.5		0.3	0.4	0.8	0.8	0.7	0.7	0.8	0.8	0.9	0.9	1	1	1.1	1.1	0.9	0.8	0.8	0.8	0.9	0.8	1	0.8	0.9	0.9	0.9	0.9
6	Amolops viridimaculatus SWFU 004524	0.3	0.3	0.3	0.3	0.3		0.2	0.7	0.7	0.6	0.6	0.8	0.8	0.8	0.8	1	1	1	1	0.9	0.8	0.8	0.8	0.8	0.8	0.9	0.7	0.8	0.8	0.8	0.8
7	Amolops viridimaculatus SCUM 050423CHX	0	0	0	0	0.5	0.3		0.8	0.8	0.6	0.6	0.7	0.7	0.8	0.8	1	1	1.1	1.1	0.9	0.8	0.8	0.8	0.8	0.7	0.9	0.7	0.8	0.8	0.8	0.8
8	Amolops kaulbacki BMNH 1940.6.1.1	2.3	2.3	2.3	2.3	2.3	2.1	2.3		0	0.7	0.7	0.8	0.8	0.9	0.9	1	1	1	1	0.9	0.8	0.8	0.8	0.7	0.7	0.8	0.7	0.9	0.9	0.9	0.9
9	Amolops kaulbacki SCUM 050403CHX	2.3	2.3	2.3	2.3	2.3	2.1	2.3	0		0.7	0.7	0.8	0.8	0.9	0.9	1	1	1	1	0.9	0.8	0.8	0.8	0.7	0.7	0.8	0.7	0.9	0.9	0.9	0.9
10	Amolops beibengensis KIZ 011061	1.8	1.8	1.8	1.8	1.8	1.5	1.8	2.1	2.1		0	0.7	0.7	0.7	0.7	1	1	1.1	1.1	0.9	0.9	0.9	0.9	0.8	0.8	0.9	0.8	0.9	0.9	0.9	0.9
11	Amolops beibengensis KIZ 016397	1.8	1.8	1.8	1.8	1.8	1.5	1.8	2.1	2.1	0		0.7	0.7	0.7	0.7	1	1	1.1	1.1	0.9	0.9	0.9	0.9	0.8	0.8	0.9	0.8	0.9	0.9	0.9	0.9
12	Amolops medogensis SYNU 04II6216	2.8	2.8	2.8	2.8	3.3	3.1	2.8	3.1	3.1	2.8	2.8		0	0.8	0.8	1	1	1.1	1.1	0.8	0.8	0.8	0.8	0.7	0.6	0.8	0.6	0.9	0.9	0.9	0.9
13	Amolops medogensis SYNU 04II6219	2.8	2.8	2.8	2.8	3.3	3.1	2.8	3.1	3.1	2.8	2.8	0		0.8	0.8	1	1	1.1	1.1	0.8	0.8	0.8	0.8	0.7	0.6	0.8	0.6	0.9	0.9	0.9	0.9
14	Amolops wangyufani KIZ 014067	3.1	3.1	3.1	3.1	3.6	3.3	3.1	3.8	3.8	2.8	2.8	3.3	3.3		0	0.9	0.9	1.2	1.2	1	0.9	0.9	0.9	0.9	0.8	1	0.9	0.9	0.9	0.9	0.9
15	Amolops wangyufani KIZ 014068	3.1	3.1	3.1	3.1	3.6	3.3	3.1	3.8	3.8	2.8	2.8	3.3	3.3	0		0.9	0.9	1.2	1.2	1	0.9	0.9	0.9	0.9	0.8	1	0.9	0.9	0.9	0.9	0.9
16	Amolops formosus KIZ 012533	4.4	4.4	4.4	4.4	4.4	4.1	4.4	4.1	4.1	4.6	4.6	4.1	4.1	4.4	4.4		0	1	1	1	0.9	0.9	0.9	1	0.9	0.9	0.9	1	1	1	1
17	Amolops formosus KIZ 012536	4.4	4.4	4.4	4.4	4.4	4.1	4.4	4.1	4.1	4.6	4.6	4.1	4.1	4.4	4.4	0		1	1	1	0.9	0.9	0.9	1	0.9	0.9	0.9	1	1	1	1
18	Amolops himalayanus KIZ 040227	5.1	5.1	5.1	5.1	5.1	4.9	5.1	4.9	4.9	5.4	5.4	4.9	4.9	6.2	6.2	4.4	4.4		0	0.9	0.8	0.8	0.8	1.1	1	1.1	1	0.9	0.9	0.9	0.9
19	Amolops himalayanus KIZ 040228	5.1	5.1	5.1	5.1	5.1	4.9	5.1	4.9	4.9	5.4	5.4	4.9	4.9	6.2	6.2	4.4	4.4	0		0.9	0.8	0.8	0.8	1.1	1	1.1	1	0.9	0.9	0.9	0.9
20	Amolops pallasitatus SYNU 1507034	3.6	3.6	3.6	3.6	3.6	3.3	3.6	3.8	3.8	3.3	3.3	3.1	3.1	4.1	4.1	3.8	3.8	3.6	3.6		0.8	0.8	0.8	0.9	0.9	0.9	0.9	0.9	0.9	0.9	0.9
21	Amolops yangi KIZ 038643	2.6	2.6	2.6	2.6	3.1	2.8	2.6	2.8	2.8	3.3	3.3	2.8	2.8	3.6	3.6	3.3	3.3	3.1	3.1	2.6		0	0	0.7	0.7	0.8	0.7	0.6	0.6	0.6	0.6
22	Amolops yangi KIZ 038645	2.6	2.6	2.6	2.6	3.1	2.8	2.6	2.8	2.8	3.3	3.3	2.8	2.8	3.6	3.6	3.3	3.3	3.1	3.1	2.6	0		0	0.7	0.7	0.8	0.7	0.6	0.6	0.6	0.6
23	Amolops yangi KIZ 050788	2.6	2.6	2.6	2.6	3.1	2.8	2.6	2.8	2.8	3.3	3.3	2.8	2.8	3.6	3.6	3.3	3.3	3.1	3.1	2.6	0	0		0.7	0.7	0.8	0.7	0.6	0.6	0.6	0.6
24	Amolops wangyali SCZM 2015.03.28.1	2.6	2.6	2.6	2.6	3.1	2.8	2.6	2.3	2.3	2.8	2.8	2.1	2.1	3.6	3.6	4.4	4.4	5.1	5.1	4.1	2.6	2.6	2.6		0.3	0.7	0.4	0.9	0.9	0.9	0.9
25	Amolops wangyali SCZM 2015.03.28.2	2.3	2.3	2.3	2.3	2.8	2.6	2.3	2.1	2.1	2.6	2.6	1.8	1.8	3.3	3.3	4.1	4.1	4.9	4.9	3.8	2.3	2.3	2.3	0.3		0.7	0.2	0.9	0.9	0.9	0.9
26	Amolops chanakya V/A/NERC/ZSI/1771	3.6	3.6	3.6	3.6	3.6	3.3	3.6	2.8	2.8	3.3	3.3	3.1	3.1	4.6	4.6	3.8	3.8	5.1	5.1	3.6	3.1	3.1	3.1	2.1	1.8		0.7	1.1	1.1	1.1	1.1
27	Amolops tawang V/A/NERC/ZSI/1772	2.1	2.1	2.1	2.1	2.6	2.3	2.1	2.3	2.3	2.8	2.8	2.1	2.1	3.6	3.6	3.8	3.8	5.1	5.1	4.1	2.6	2.6	2.6	0.5	0.3	2.1		0.9	0.9	0.9	0.9
28	Amolops gudao sp. nov. KIZ 053662	2.6	2.6	2.6	2.6	3.1	2.8	2.6	3.3	3.3	3.3	3.3	3.3	3.3	3.6	3.6	4.4	4.4	3.6	3.6	3.1	1.5	1.5	1.5	3.6	3.3	4.6	3.6		0	0	0
29	Amolops gudao sp. nov. KIZ 053663	2.6	2.6	2.6	2.6	3.1	2.8	2.6	3.3	3.3	3.3	3.3	3.3	3.3	3.6	3.6	4.4	4.4	3.6	3.6	3.1	1.5	1.5	1.5	3.6	3.3	4.6	3.6	0		0	0
30	Amolops gudao sp. nov. KIZ 053664	2.6	2.6	2.6	2.6	3.1	2.8	2.6	3.3	3.3	3.3	3.3	3.3	3.3	3.6	3.6	4.4	4.4	3.6	3.6	3.1	1.5	1.5	1.5	3.6	3.3	4.6	3.6	0	0		0
31	Amolops gudao sp. nov. KIZ 053665	2.6	2.6	2.6	2.6	3.1	2.8	2.6	3.3	3.3	3.3	3.3	3.3	3.3	3.6	3.6	4.4	4.4	3.6	3.6	3.1	1.5	1.5	1.5	3.6	3.3	4.6	3.6	0	0	0
