# Supplementary material for: ﻿A new species of the genus Amolops (Anura, Ranidae) from the Gaoligong Mountains, China
Source: Zookeys. 2025 Feb 11;1227:349–67. doi: 10.3897/zookeys.1227.131357 (PMC12981243; doi:10.3897/zookeys.1227.131357)
Supplement: Supplementary material 3 — Selected diagnostic characters for species described herein and species in Amolops viridimaculatus group [file zookeys-1227-349_article-131357__-s003.xlsx]

## Sheet: Sheet1
Table S3. Selected diagnostic characters for species described herein and species in Amolops viridimaculatus group. The morphological characters are based on mainly the following literature: Andersson 1938; Biju et al. 2010; Nidup et al. 2016; Qi et al. 2019; Che et al. 2020; Mahony et al. 2022; Saikia et al. 2022; Hou et al. 2023; Wu et al. 2024a). The “&” indicates the morphological characteris…
Species name	Male SVL (mm)	Female SVL (mm)	Vocal sacs	Tibiotarsal articulation	Iris color	Dorsolateral fold	Circummarginal grooves on first finger
Amolops viridimaculatus&	72.7–82.3	83.0–94.3	Absent	Beyond the nostril	Iris golden yellow with irregular dark reticulations	Absent	Present
Amolops beibengensis	75.8	90.2–93.2	Absent	the region between eye and nostril	Iris yellowish green with irregular dark reticulations	Absent	Absent
Amolops kaulbacki&	72.6–82.6	82.7–87.2	Absent	Beyond tip of snout	Iris vivid green with irregular dark patterns	Absent	Present
Amolops medogensis&	95	72.4–96.9	Absent	Beyond tip of snout	—	Absent	Present
Amolops wangyufani	68.3–69.0	83.4	Absent	Beyond tip of snout	Iris yellowish green with irregular dark reticulations	Absent	Absent
Amolops wangyali	71.4–76.7	80.5–89.6	Indistinct	Reaching up to snout	Pupil with near continuous pale metallic green border, remaining iris mottled metallic green and chocolate brown, more green than brown on dorsal third and ventral most portions of iris	Absent	Absent
Amolops tawang	82.5	—	Vocal sac faintly visible	Beyond tip of snout	—	Dorso-lateral skin granular	Absent
Amolops chanakya	76.4	—	Vocal sac externally visible	Reaching up to the nostril	—	Single row of discontinuous roundish tubercles dorso-laterally	Present, only a hint of groove in finger I
Amolops himalayanus&	72.8–76.7	80.5–89.0	Externally visible vocal sacs present	Beyond tip of snout	—	Discontinuous glandular dorsolateral fold	Absent
Amolops yangi	46.3–51.8	51.5	Absent	the region between eye and nostril	Iris distinctly bicolored, golden-yellow in upper one-fourth and reddish brown in lower three-fourths	Discontinuous glandular dorsolateral fold	Absent
Amolops formosus	61.3–63.1	79.4–83.7	Absent	the nostril	Iris yellowish green with irregular dark reticulations	Absent	Absent
Amolops nidorbellus	76.4–82.3	85.4–98.0	Absent	—	Iris brownish black with dense yellowish green mottling	Absent	Absent
Amolops pallasitatus	—	70.6–72.3	—	the posterior corner of the eye	—	Absent	Absent
Amolops gudao sp. nov.	56.7–58.6	63.6–64.8	Absent	the anterior corner of eye	Iris distinctly bicolored, green in upper one-fourth and reddish brown in lower three fourths, black reticulations throughout	Discontinuous glandular dorsolateral fold	Absent
